# Supplementary material for: Analysis of genotyping data reveals the unique genetic diversity represented by the breeds of sheep native to the United Kingdom
Source: BMC Genom Data. 2024 Sep 17;25:82. doi: 10.1186/s12863-024-01265-3 (PMC11409796; doi:10.1186/s12863-024-01265-3)
Supplement: Supplementary file 2 — Additional file 2: SI_Tables_UKsheep. Supplementary Tables. [file 12863_2024_1265_MOESM2_ESM.xlsx]

## Sheet: Table_S1_Samples_this_study
Dataset	Breed	ID	Signalment	Tissue Type	Collection Date	Sampling Locality	Genotyping Date	SNPchip version	pruned dataset student	comments
OVN50KV03_20230327	Border Leicester	BL1E	No Data	Nasal swab	02/02/2023	Fife	2023-03-27	OvineSNP50v3_HTS_20046264_B1.bpm	y
OVN50KV03_20230327	Cheviot	CH3	No Data	Nasal swab	02/02/2023	Fife	2023-03-27	OvineSNP50v3_HTS_20046264_B1.bpm	y
OVN50KV03_20230327	Cheviot	CH4	No Data	Nasal swab	02/02/2023	Fife	2023-03-27	OvineSNP50v3_HTS_20046264_B1.bpm	y
OVN50KV03_20230327	Cheviot	CH5	No Data	Nasal swab	02/02/2023	Fife	2023-03-27	OvineSNP50v3_HTS_20046264_B1.bpm	y
OVN50KV03_20230327	Cheviot	CH8	No Data	Nasal swab	02/02/2023	Fife	2023-03-27	OvineSNP50v3_HTS_20046264_B1.bpm	y
OVN50KV03_20230327	Cheviot	CH9	No Data	Nasal swab	02/02/2023	Fife	2023-03-27	OvineSNP50v3_HTS_20046264_B1.bpm	y
OVN50KV03_20230327	Cheviot	CH11	No Data	Nasal swab	02/02/2023	Fife	2023-03-27	OvineSNP50v3_HTS_20046264_B1.bpm	y
OVN50KV03_20230327	Greyface Dartmoor	GFD1	No Data	Nasal swab	02/02/2023	Fife	2023-03-27	OvineSNP50v3_HTS_20046264_B1.bpm
OVN50KV03_20230327	Greyface Dartmoor	GFD2	No Data	Nasal swab	02/02/2023	Fife	2023-03-27	OvineSNP50v3_HTS_20046264_B1.bpm
OVN50KV03_20230327	Greyface Dartmoor	GFD3	No Data	Nasal swab	02/02/2023	Fife	2023-03-27	OvineSNP50v3_HTS_20046264_B1.bpm
OVN50KV03_20230327	Greyface Dartmoor	GFD4	No Data	Nasal swab	02/02/2023	Fife	2023-03-27	OvineSNP50v3_HTS_20046264_B1.bpm
OVN50KV03_20230327	Greyface Dartmoor	GFD5	No Data	Nasal swab	02/02/2023	Fife	2023-03-27	OvineSNP50v3_HTS_20046264_B1.bpm
OVN50KV03_20230327	Greyface Dartmoor	GFD6	No Data	Nasal swab	02/02/2023	Fife	2023-03-27	OvineSNP50v3_HTS_20046264_B1.bpm
OVN50KV03_20230327	Greyface Dartmoor	GFD7	No Data	Nasal swab	02/02/2023	Fife	2023-03-27	OvineSNP50v3_HTS_20046264_B1.bpm
OVN50KV03_20230327	Greyface Dartmoor	GFD8	No Data	Nasal swab	02/02/2023	Fife	2023-03-27	OvineSNP50v3_HTS_20046264_B1.bpm	y
OVN50KV03_20230327	Greyface Dartmoor	GFD9	No Data	Nasal swab	02/02/2023	Fife	2023-03-27	OvineSNP50v3_HTS_20046264_B1.bpm	y
OVN50KV03_20230327	Greyface Dartmoor	GFD10	No Data	Nasal swab	02/02/2023	Fife	2023-03-27	OvineSNP50v3_HTS_20046264_B1.bpm	y
OVN50KV03_20230327	Greyface Dartmoor	GFD11	No Data	Nasal swab	02/02/2023	Fife	2023-03-27	OvineSNP50v3_HTS_20046264_B1.bpm	y
OVN50KV03_20230327	Lincoln Longwool	LLW1	No Data	Nasal swab	02/02/2023	Fife	2023-03-27	OvineSNP50v3_HTS_20046264_B1.bpm	y
OVN50KV03_20230327	Lincoln Longwool	LLW2	No Data	Nasal swab	02/02/2023	Fife	2023-03-27	OvineSNP50v3_HTS_20046264_B1.bpm	y
OVN50KV03_20230327	Lincoln Longwool	LLW3	No Data	Nasal swab	02/02/2023	Fife	2023-03-27	OvineSNP50v3_HTS_20046264_B1.bpm	y
OVN50KV03_20230327	Lincoln Longwool	LLW4	No Data	Nasal swab	02/02/2023	Fife	2023-03-27	OvineSNP50v3_HTS_20046264_B1.bpm	y
OVN50KV03_20230327	Lincoln Longwool	LLW5	No Data	Nasal swab	02/02/2023	Fife	2023-03-27	OvineSNP50v3_HTS_20046264_B1.bpm	y
OVN50KV03_20230327	Lincoln Longwool	LLW6	No Data	Nasal swab	02/02/2023	Fife	2023-03-27	OvineSNP50v3_HTS_20046264_B1.bpm	y
OVN50KV03_20230327	Lincoln Longwool	LLW7	No Data	Nasal swab	02/02/2023	Fife	2023-03-27	OvineSNP50v3_HTS_20046264_B1.bpm	y
OVN50KV03_20230327	Lleyn	LY1	No Data	Nasal swab	02/02/2023	Fife	2023-03-27	OvineSNP50v3_HTS_20046264_B1.bpm	y
OVN50KV03_20230327	Lleyn	LY2	No Data	Nasal swab	02/02/2023	Fife	2023-03-27	OvineSNP50v3_HTS_20046264_B1.bpm	y
OVN50KV03_20230327	Lleyn	LY3	No Data	Nasal swab	02/02/2023	Fife	2023-03-27	OvineSNP50v3_HTS_20046264_B1.bpm	y
OVN50KV03_20230327	Lleyn	LY4	No Data	Nasal swab	02/02/2023	Fife	2023-03-27	OvineSNP50v3_HTS_20046264_B1.bpm	y
OVN50KV03_20230327	Lleyn	LY5	No Data	Nasal swab	02/02/2023	Fife	2023-03-27	OvineSNP50v3_HTS_20046264_B1.bpm	y
OVN50KV03_20230327	Poll Dorset	PD1	No Data	Nasal swab	02/02/2023	Fife	2023-03-27	OvineSNP50v3_HTS_20046264_B1.bpm	y
OVN50KV03_20230327	Poll Dorset	PD2	No Data	Nasal swab	02/02/2023	Fife	2023-03-27	OvineSNP50v3_HTS_20046264_B1.bpm	y
OVN50KV03_20230327	Poll Dorset	PD3	No Data	Nasal swab	02/02/2023	Fife	2023-03-27	OvineSNP50v3_HTS_20046264_B1.bpm	y
OVN50KV03_20230327	Poll Dorset	PD4	No Data	Nasal swab	02/02/2023	Fife	2023-03-27	OvineSNP50v3_HTS_20046264_B1.bpm	y
OVN50KV03_20230327	Poll Dorset	PD5	No Data	Nasal swab	02/02/2023	Fife	2023-03-27	OvineSNP50v3_HTS_20046264_B1.bpm	y
OVN50KV03_20230327	Poll Dorset	PD6	No Data	Nasal swab	02/02/2023	Fife	2023-03-27	OvineSNP50v3_HTS_20046264_B1.bpm	y
OVN50KV03_20230327	Suffolk	SU1	No Data	Nasal swab	02/02/2023	Fife	2023-03-27	OvineSNP50v3_HTS_20046264_B1.bpm	y
OVN50KV03_20230327	Suffolk	SU2	No Data	Nasal swab	02/02/2023	Fife	2023-03-27	OvineSNP50v3_HTS_20046264_B1.bpm	y
OVN50KV03_20230327	Suffolk	SU3	No Data	Nasal swab	02/02/2023	Fife	2023-03-27	OvineSNP50v3_HTS_20046264_B1.bpm	y
OVN50KV03_20230327	Suffolk	SU4	No Data	Nasal swab	02/02/2023	Fife	2023-03-27	OvineSNP50v3_HTS_20046264_B1.bpm	y
OVN50KV03_20230327	Suffolk	SU8	No Data	Nasal swab	02/02/2023	Fife	2023-03-27	OvineSNP50v3_HTS_20046264_B1.bpm	y
OVN50KV03_20230327	Suffolk	SU9	No Data	Nasal swab	02/02/2023	Fife	2023-03-27	OvineSNP50v3_HTS_20046264_B1.bpm	y
OVN50KV03_20230327	Whiteface Woodland	WFW1	No Data	Nasal swab	02/02/2023	Fife	2023-03-27	OvineSNP50v3_HTS_20046264_B1.bpm	y
OVN50KV03_20230327	Whiteface Woodland	WFW2	No Data	Nasal swab	02/02/2023	Fife	2023-03-27	OvineSNP50v3_HTS_20046264_B1.bpm	y
OVN50KV03_20230327	Whiteface Woodland	WFW3	No Data	Nasal swab	02/02/2023	Fife	2023-03-27	OvineSNP50v3_HTS_20046264_B1.bpm	y
OVN50KV03_20230327	Whiteface Woodland	WFW4	No Data	Nasal swab	02/02/2023	Fife	2023-03-27	OvineSNP50v3_HTS_20046264_B1.bpm	y
OVN50KV03_20230327	Whiteface Woodland	WFW5	No Data	Nasal swab	02/02/2023	Fife	2023-03-27	OvineSNP50v3_HTS_20046264_B1.bpm	y
OVN50KV03_20230327	Whiteface Woodland	WFW6	No Data	Nasal swab	02/02/2023	Fife	2023-03-27	OvineSNP50v3_HTS_20046264_B1.bpm	y
20210809_0211124_comb_nodups	Greyface Dartmoor	1091_GD	lamb	Nasal swab	25/06/2021	Aberdeen	2021-08-09	OvineSNP50v2_HTS_20032166_A1.bpm
20210809_0211124_comb_nodups	Greyface Dartmoor	1115_GD	lamb	Nasal swab	25/06/2021	Aberdeen	2021-08-09	OvineSNP50v2_HTS_20032166_A1.bpm
20210809_0211124_comb_nodups	Greyface Dartmoor	1146_GD	lamb	Nasal swab	25/06/2021	Aberdeen	2021-08-09	OvineSNP50v2_HTS_20032166_A1.bpm
20210809_0211124_comb_nodups	Greyface Dartmoor	1148_GD	lamb	Nasal swab	25/06/2021	Aberdeen	2021-08-09	OvineSNP50v2_HTS_20032166_A1.bpm
20210809_0211124_comb_nodups	Greyface Dartmoor	1180_GD	lamb	Nasal swab	25/06/2021	Aberdeen	2021-08-09	OvineSNP50v2_HTS_20032166_A1.bpm
20210809_0211124_comb_nodups	Greyface Dartmoor	662_GD	ewe	Nasal swab	25/06/2021	Aberdeen	2021-08-09	OvineSNP50v2_HTS_20032166_A1.bpm
20210809_0211124_comb_nodups	Greyface Dartmoor	748_GD	ewe	Nasal swab	25/06/2021	Aberdeen	2021-08-09	OvineSNP50v2_HTS_20032166_A1.bpm
20210809_0211124_comb_nodups	Norfolk Horn	1050_NH	ewe	Nasal swab	25/06/2021	Aberdeen	2021-08-09	OvineSNP50v2_HTS_20032166_A1.bpm	y
20210809_0211124_comb_nodups	Norfolk Horn	1051_NH	ewe	Nasal swab	25/06/2021	Aberdeen	2021-08-09	OvineSNP50v2_HTS_20032166_A1.bpm
20210809_0211124_comb_nodups	Norfolk Horn	1053_NH	ewe	Nasal swab	25/06/2021	Aberdeen	2021-08-09	OvineSNP50v2_HTS_20032166_A1.bpm
20210809_0211124_comb_nodups	Norfolk Horn	1122_NH	lamb	Nasal swab	25/06/2021	Aberdeen	2021-08-09	OvineSNP50v2_HTS_20032166_A1.bpm	y
20210809_0211124_comb_nodups	Norfolk Horn	1123_NH	lamb	Nasal swab	25/06/2021	Aberdeen	2021-08-09	OvineSNP50v2_HTS_20032166_A1.bpm
20210809_0211124_comb_nodups	Norfolk Horn	1124_NH	lamb	Nasal swab	25/06/2021	Aberdeen	2021-08-09	OvineSNP50v2_HTS_20032166_A1.bpm
20210809_0211124_comb_nodups	Norfolk Horn	1125_NH	lamb	Nasal swab	25/06/2021	Aberdeen	2021-08-09	OvineSNP50v2_HTS_20032166_A1.bpm
20210809_0211124_comb_nodups	Norfolk Horn	1128_NH	lamb	Nasal swab	25/06/2021	Aberdeen	2021-08-09	OvineSNP50v2_HTS_20032166_A1.bpm	y
20210809_0211124_comb_nodups	Norfolk Horn	1129_NH	lamb	Nasal swab	25/06/2021	Aberdeen	2021-08-09	OvineSNP50v2_HTS_20032166_A1.bpm
20210809_0211124_comb_nodups	Norfolk Horn	1133_NH	lamb	Nasal swab	25/06/2021	Aberdeen	2021-08-09	OvineSNP50v2_HTS_20032166_A1.bpm
20210809_0211124_comb_nodups	Norfolk Horn	1137_NH	lamb	Nasal swab	25/06/2021	Aberdeen	2021-08-09	OvineSNP50v2_HTS_20032166_A1.bpm
20210809_0211124_comb_nodups	Norfolk Horn	1138_NH	lamb	Nasal swab	25/06/2021	Aberdeen	2021-08-09	OvineSNP50v2_HTS_20032166_A1.bpm	y
20210809_0211124_comb_nodups	Norfolk Horn	1144_NH	lamb	Nasal swab	25/06/2021	Aberdeen	2021-08-09	OvineSNP50v2_HTS_20032166_A1.bpm
20210809_0211124_comb_nodups	Norfolk Horn	1151_NH	lamb	Nasal swab	25/06/2021	Aberdeen	2021-08-09	OvineSNP50v2_HTS_20032166_A1.bpm
20210809_0211124_comb_nodups	Norfolk Horn	1153_NH	ewe	Nasal swab	25/06/2021	Aberdeen	2021-08-09	OvineSNP50v2_HTS_20032166_A1.bpm	y
20210809_0211124_comb_nodups	Norfolk Horn	1154_NH	lamb	Nasal swab	25/06/2021	Aberdeen	2021-08-09	OvineSNP50v2_HTS_20032166_A1.bpm
20210809_0211124_comb_nodups	Norfolk Horn	1158_NH	lamb	Nasal swab	25/06/2021	Aberdeen	2021-08-09	OvineSNP50v2_HTS_20032166_A1.bpm
20210809_0211124_comb_nodups	Norfolk Horn	1159_NH	lamb	Nasal swab	25/06/2021	Aberdeen	2021-08-09	OvineSNP50v2_HTS_20032166_A1.bpm
20210809_0211124_comb_nodups	Norfolk Horn	1162_NH	lamb	Nasal swab	25/06/2021	Aberdeen	2021-08-09	OvineSNP50v2_HTS_20032166_A1.bpm	y
20210809_0211124_comb_nodups	Norfolk Horn	1163_NH	lamb	Nasal swab	25/06/2021	Aberdeen	2021-08-09	OvineSNP50v2_HTS_20032166_A1.bpm
20210809_0211124_comb_nodups	Norfolk Horn	595_NH	ewe	Nasal swab	25/06/2021	Aberdeen	2021-08-09	OvineSNP50v2_HTS_20032166_A1.bpm
20210809_0211124_comb_nodups	Norfolk Horn	675_NH	ewe	Nasal swab	25/06/2021	Aberdeen	2021-08-09	OvineSNP50v2_HTS_20032166_A1.bpm
20210809_0211124_comb_nodups	Norfolk Horn	677_NH	ewe	Nasal swab	25/06/2021	Aberdeen	2021-08-09	OvineSNP50v2_HTS_20032166_A1.bpm
20210809_0211124_comb_nodups	Norfolk Horn	761_NH	ewe	Nasal swab	25/06/2021	Aberdeen	2021-08-09	OvineSNP50v2_HTS_20032166_A1.bpm
20210809_0211124_comb_nodups	Norfolk Horn	769_NH	ewe	Nasal swab	25/06/2021	Aberdeen	2021-08-09	OvineSNP50v2_HTS_20032166_A1.bpm
20210809_0211124_comb_nodups	Norfolk Horn	772_NH	ewe	Nasal swab	25/06/2021	Aberdeen	2021-08-09	OvineSNP50v2_HTS_20032166_A1.bpm
20210809_0211124_comb_nodups	Norfolk Horn	874_NH	ewe	Nasal swab	25/06/2021	Aberdeen	2021-08-09	OvineSNP50v2_HTS_20032166_A1.bpm
20210809_0211124_comb_nodups	Norfolk Horn	877_NH	ewe	Nasal swab	25/06/2021	Aberdeen	2021-08-09	OvineSNP50v2_HTS_20032166_A1.bpm
20210809_0211124_comb_nodups	Norfolk Horn	916_NH	ewe	Nasal swab	25/06/2021	Aberdeen	2021-08-09	OvineSNP50v2_HTS_20032166_A1.bpm
20210809_0211124_comb_nodups	Oxford Down	1076_OD	lamb	Nasal swab	25/06/2021	Aberdeen	2021-08-09	OvineSNP50v2_HTS_20032166_A1.bpm
20210809_0211124_comb_nodups	Oxford Down	1106_OD	lamb	Nasal swab	25/06/2021	Aberdeen	2021-08-09	OvineSNP50v2_HTS_20032166_A1.bpm	y
20210809_0211124_comb_nodups	Oxford Down	1107_OD	lamb	Nasal swab	25/06/2021	Aberdeen	2021-08-09	OvineSNP50v2_HTS_20032166_A1.bpm
20210809_0211124_comb_nodups	Oxford Down	1118_OD	lamb	Nasal swab	25/06/2021	Aberdeen	2021-08-09	OvineSNP50v2_HTS_20032166_A1.bpm
20210809_0211124_comb_nodups	Oxford Down	1119_OD	lamb	Nasal swab	25/06/2021	Aberdeen	2021-08-09	OvineSNP50v2_HTS_20032166_A1.bpm
20210809_0211124_comb_nodups	Oxford Down	1181_OD	lamb	Nasal swab	25/06/2021	Aberdeen	2021-08-09	OvineSNP50v2_HTS_20032166_A1.bpm	y
20210809_0211124_comb_nodups	Oxford Down	1182_OD	lamb	Nasal swab	25/06/2021	Aberdeen	2021-08-09	OvineSNP50v2_HTS_20032166_A1.bpm	y
20210809_0211124_comb_nodups	Greyface Dartmoor	00999_GD	lamb	Nasal swab	August 2020	Aberdeen	2021-12-02	OvineSNP50v2_HTS_20032166_A2.bpm	y
20210809_0211124_comb_nodups	Greyface Dartmoor	0065_GD	ewe	Nasal swab	August 2020	Aberdeen	2021-12-02	OvineSNP50v2_HTS_20032166_A2.bpm	y
20210809_0211124_comb_nodups	Greyface Dartmoor	00845_GD	ewe	Nasal swab	August 2020	Aberdeen	2021-12-02	OvineSNP50v2_HTS_20032166_A2.bpm	y
20210809_0211124_comb_nodups	Greyface Dartmoor	00734_GD	ewe	Nasal swab	August 2020	Aberdeen	2021-12-02	OvineSNP50v2_HTS_20032166_A2.bpm	y
20210809_0211124_comb_nodups	Greyface Dartmoor	00208_GD	ram	Nasal swab	August 2020	Aberdeen	2021-12-02	OvineSNP50v2_HTS_20032166_A2.bpm
20210809_0211124_comb_nodups	Greyface Dartmoor	00531_GD	ewe	Nasal swab	August 2020	Aberdeen	2021-12-02	OvineSNP50v2_HTS_20032166_A2.bpm
20210809_0211124_comb_nodups	Greyface Dartmoor	00976_GD	lamb	Nasal swab	August 2020	Aberdeen	2021-12-02	OvineSNP50v2_HTS_20032166_A2.bpm
20210809_0211124_comb_nodups	Greyface Dartmoor	00977_GD	lamb	Nasal swab	August 2020	Aberdeen	2021-12-02	OvineSNP50v2_HTS_20032166_A2.bpm
20210809_0211124_comb_nodups	Greyface Dartmoor	01033_GD	lamb	Nasal swab	August 2020	Aberdeen	2021-12-02	OvineSNP50v2_HTS_20032166_A2.bpm
20210809_0211124_comb_nodups	Greyface Dartmoor	00696_GD	ewe	Nasal swab	August 2020	Aberdeen	2021-12-02	OvineSNP50v2_HTS_20032166_A2.bpm
20210809_0211124_comb_nodups	Greyface Dartmoor	00066_GD	ewe	Nasal swab	August 2020	Aberdeen	2021-12-02	OvineSNP50v2_HTS_20032166_A2.bpm
20210809_0211124_comb_nodups	Norfolk Horn	884_NH	ewe	Nasal swab	August 2020	Aberdeen	2021-12-02	OvineSNP50v2_HTS_20032166_A2.bpm
20210809_0211124_comb_nodups	Norfolk Horn	880_NH	ewe	Nasal swab	August 2020	Aberdeen	2021-12-02	OvineSNP50v2_HTS_20032166_A2.bpm	y
20210809_0211124_comb_nodups	Norfolk Horn	975_NH	lamb	Nasal swab	August 2020	Aberdeen	2021-12-02	OvineSNP50v2_HTS_20032166_A2.bpm	y
20210809_0211124_comb_nodups	Oxford Down	00736_OD	ewe	Nasal swab	August 2020	Aberdeen	2021-12-02	OvineSNP50v2_HTS_20032166_A2.bpm
20210809_0211124_comb_nodups	Oxford Down	01035_OD	lamb	Nasal swab	August 2020	Aberdeen	2021-12-02	OvineSNP50v2_HTS_20032166_A2.bpm	y
20210809_0211124_comb_nodups	Oxford Down	00316_OD	ewe	Nasal swab	August 2020	Aberdeen	2021-12-02	OvineSNP50v2_HTS_20032166_A2.bpm	y
20210809_0211124_comb_nodups	Oxford Down	00951_OD	lamb	Nasal swab	August 2020	Aberdeen	2021-12-02	OvineSNP50v2_HTS_20032166_A2.bpm	y
20210809_0211124_comb_nodups	Oxford Down	00956_OD	lamb	Nasal swab	August 2020	Aberdeen	2021-12-02	OvineSNP50v2_HTS_20032166_A2.bpm
20210809_0211124_comb_nodups	Oxford Down	00959_OD	lamb	Nasal swab	August 2020	Aberdeen	2021-12-02	OvineSNP50v2_HTS_20032166_A2.bpm
20210809_0211124_comb_nodups	Oxford Down	00731_OD	ewe	Nasal swab	August 2020	Aberdeen	2021-12-02	OvineSNP50v2_HTS_20032166_A2.bpm	y
20210809_0211124_comb_nodups	Oxford Down	00955_OD	lamb	Nasal swab	August 2020	Aberdeen	2021-12-02	OvineSNP50v2_HTS_20032166_A2.bpm	y
20210809_0211124_comb_nodups	Oxford Down	00647_OD	ewe	Nasal swab	August 2020	Aberdeen	2021-12-02	OvineSNP50v2_HTS_20032166_A2.bpm
20210809_0211124_comb_nodups	Oxford Down	00062_OD	ewe	Nasal swab	August 2020	Aberdeen	2021-12-02	OvineSNP50v2_HTS_20032166_A2.bpm
20210809_0211124_comb_nodups	Oxford Down	01038_OD	lamb	Nasal swab	August 2020	Aberdeen	2021-12-02	OvineSNP50v2_HTS_20032166_A2.bpm
20210809_0211124_comb_nodups	Oxford Down	00746_OD	ewe	Nasal swab	August 2020	Aberdeen	2021-12-02	OvineSNP50v2_HTS_20032166_A2.bpm
20210809_0211124_comb_nodups	Oxford Down	01037_OD	lamb	Nasal swab	August 2020	Aberdeen	2021-12-02	OvineSNP50v2_HTS_20032166_A2.bpm
20210809_0211124_comb_nodups	Oxford Down	00574_OD	ewe	Nasal swab	August 2020	Aberdeen	2021-12-02	OvineSNP50v2_HTS_20032166_A2.bpm
20210809_0211124_comb_nodups	Ryeland	11_R	no data	Nasal swab	March 2021	Perth	2021-12-02	OvineSNP50v2_HTS_20032166_A2.bpm	y
20210809_0211124_comb_nodups	Ryeland	5_R	no data	Nasal swab	March 2021	Perth	2021-12-02	OvineSNP50v2_HTS_20032166_A2.bpm	y
20210809_0211124_comb_nodups	Ryeland	1_R	no data	Nasal swab	March 2021	Perth	2021-12-02	OvineSNP50v2_HTS_20032166_A2.bpm	y
20210809_0211124_comb_nodups	Ryeland	4.1_R	Male	Nasal swab	March 2021	Perth	2021-12-02	OvineSNP50v2_HTS_20032166_A2.bpm	y
20210809_0211124_comb_nodups	Ryeland	1.2_R	no data	Nasal swab	March 2021	Perth	2021-12-02	OvineSNP50v2_HTS_20032166_A2.bpm	y
20210809_0211124_comb_nodups	Ryeland	6_R	no data	Nasal swab	March 2021	Perth	2021-12-02	OvineSNP50v2_HTS_20032166_A2.bpm	y
20210809_0211124_comb_nodups	Ryeland	10_R	no data	Nasal swab	30/10/2020	Perth	2021-12-02	OvineSNP50v2_HTS_20032166_A2.bpm	y
20210809_0211124_comb_nodups	Ryeland	7_R	no data	Nasal swab	20/08/2020	Perth	2021-12-02	OvineSNP50v2_HTS_20032166_A2.bpm	y
20210809_0211124_comb_nodups	Wiltshire Horn	111E_WH	ewe	Nasal swab	April 2021	Wiltshire	2021-12-02	OvineSNP50v2_HTS_20032166_A2.bpm	y
20210809_0211124_comb_nodups	Wiltshire Horn	112E_WH	ewe	Nasal swab	April 2021	Wiltshire	2021-12-02	OvineSNP50v2_HTS_20032166_A2.bpm
20210809_0211124_comb_nodups	Wiltshire Horn	152EL_WH	ewe lamb	Nasal swab	April 2021	Wiltshire	2021-12-02	OvineSNP50v2_HTS_20032166_A2.bpm	y
20210809_0211124_comb_nodups	Wiltshire Horn	101E_WH	ewe	Nasal swab	April 2021	Wiltshire	2021-12-02	OvineSNP50v2_HTS_20032166_A2.bpm	y
20210809_0211124_comb_nodups	Wiltshire Horn	82E_WH	ewe	Nasal swab	April 2021	Wiltshire	2021-12-02	OvineSNP50v2_HTS_20032166_A2.bpm
20210809_0211124_comb_nodups	Wiltshire Horn	109E_WH	ewe	Nasal swab	April 2021	Wiltshire	2021-12-02	OvineSNP50v2_HTS_20032166_A2.bpm
20210809_0211124_comb_nodups	Wiltshire Horn	85E_WH	ewe	Nasal swab	April 2021	Wiltshire	2021-12-02	OvineSNP50v2_HTS_20032166_A2.bpm	y
20210809_0211124_comb_nodups	Wiltshire Horn	135R_WH	ram	Nasal swab	April 2021	Wiltshire	2021-12-02	OvineSNP50v2_HTS_20032166_A2.bpm
20210809_0211124_comb_nodups	Wiltshire Horn	141E_WH	ew	Nasal swab	April 2021	Wiltshire	2021-12-02	OvineSNP50v2_HTS_20032166_A2.bpm	y
20210809_0211124_comb_nodups	Wiltshire Horn	30E_WH	ewe	Nasal swab	April 2021	Wiltshire	2021-12-02	OvineSNP50v2_HTS_20032166_A2.bpm
20210809_0211124_comb_nodups	Wiltshire Horn	22E_WH	ewe	Nasal swab	April 2021	Wiltshire	2021-12-02	OvineSNP50v2_HTS_20032166_A2.bpm	y
20210809_0211124_comb_nodups	Wiltshire Horn	154EL_WH	ewe lamb	Nasal swab	April 2021	Wiltshire	2021-12-02	OvineSNP50v2_HTS_20032166_A2.bpm
OVN50KV03_20231227	Easycare	EC_9697	ewe	Nasal swab	2023-10-31	Bigger	12/28/2023	OvineSNP50v3_HTS_20046264_B1.bpm	y
OVN50KV03_20231227	Easycare	EC_9551	ewe	Nasal swab	2023-10-31	Bigger	12/28/2023	OvineSNP50v3_HTS_20046264_B1.bpm	y
OVN50KV03_20231227	Easycare	EC_9300	ewe	Nasal swab	2023-10-31	Bigger	12/28/2023	OvineSNP50v3_HTS_20046264_B1.bpm	y
OVN50KV03_20231227	Easycare	EC_15221	tup	Nasal swab	2023-10-31	Bigger	12/28/2023	OvineSNP50v3_HTS_20046264_B1.bpm	y

## Sheet: Table_S2_Samples_HapMap
Source	Breed	ID	Sampling Locaility	Pruned Analysis
Sheep Hapmap	Border Leicester	BRL1	UK
Sheep Hapmap	Border Leicester	BRL10	UK
Sheep Hapmap	Border Leicester	BRL11	UK
Sheep Hapmap	Border Leicester	BRL12	UK	y
Sheep Hapmap	Border Leicester	BRL13	UK
Sheep Hapmap	Border Leicester	BRL14	UK
Sheep Hapmap	Border Leicester	BRL15	UK
Sheep Hapmap	Border Leicester	BRL16	UK
Sheep Hapmap	Border Leicester	BRL17	UK
Sheep Hapmap	Border Leicester	BRL18	UK
Sheep Hapmap	Border Leicester	BRL19	UK	y
Sheep Hapmap	Border Leicester	BRL2	UK	y
Sheep Hapmap	Border Leicester	BRL20	UK
Sheep Hapmap	Border Leicester	BRL21	UK
Sheep Hapmap	Border Leicester	BRL22	UK	y
Sheep Hapmap	Border Leicester	BRL23	UK
Sheep Hapmap	Border Leicester	BRL24	UK
Sheep Hapmap	Border Leicester	BRL25	UK
Sheep Hapmap	Border Leicester	BRL26	UK
Sheep Hapmap	Border Leicester	BRL27	UK	y
Sheep Hapmap	Border Leicester	BRL28	UK
Sheep Hapmap	Border Leicester	BRL29	UK
Sheep Hapmap	Border Leicester	BRL3	UK
Sheep Hapmap	Border Leicester	BRL30	UK
Sheep Hapmap	Border Leicester	BRL31	UK	y
Sheep Hapmap	Border Leicester	BRL32	UK
Sheep Hapmap	Border Leicester	BRL33	UK
Sheep Hapmap	Border Leicester	BRL34	UK
Sheep Hapmap	Border Leicester	BRL35	UK	y
Sheep Hapmap	Border Leicester	BRL36	UK
Sheep Hapmap	Border Leicester	BRL37	UK
Sheep Hapmap	Border Leicester	BRL38	UK
Sheep Hapmap	Border Leicester	BRL39	UK
Sheep Hapmap	Border Leicester	BRL4	UK
Sheep Hapmap	Border Leicester	BRL40	UK
Sheep Hapmap	Border Leicester	BRL41	UK
Sheep Hapmap	Border Leicester	BRL42	UK
Sheep Hapmap	Border Leicester	BRL43	UK
Sheep Hapmap	Border Leicester	BRL44	UK
Sheep Hapmap	Border Leicester	BRL45	UK
Sheep Hapmap	Border Leicester	BRL46	UK
Sheep Hapmap	Border Leicester	BRL47	UK
Sheep Hapmap	Border Leicester	BRL48	UK
Sheep Hapmap	Border Leicester	BRL5	UK
Sheep Hapmap	Border Leicester	BRL6	UK
Sheep Hapmap	Border Leicester	BRL7	UK
Sheep Hapmap	Border Leicester	BRL8	UK
Sheep Hapmap	Border Leicester	BRL9	UK
Sheep Hapmap	Scottish Blackface	SBF01	Scottish Agricultural College, Perth	y
Sheep Hapmap	Scottish Blackface	SBF02	Scottish Agricultural College, Perth	y
Sheep Hapmap	Scottish Blackface	SBF03	Scottish Agricultural College, Perth
Sheep Hapmap	Scottish Blackface	SBF04	Scottish Agricultural College, Perth
Sheep Hapmap	Scottish Blackface	SBF05	Scottish Agricultural College, Perth
Sheep Hapmap	Scottish Blackface	SBF06	Scottish Agricultural College, Perth
Sheep Hapmap	Scottish Blackface	SBF07	Scottish Agricultural College, Perth
Sheep Hapmap	Scottish Blackface	SBF08	Scottish Agricultural College, Perth
Sheep Hapmap	Scottish Blackface	SBF09	Scottish Agricultural College, Perth
Sheep Hapmap	Scottish Blackface	SBF10	Scottish Agricultural College, Perth
Sheep Hapmap	Scottish Blackface	SBF11	Scottish Agricultural College, Perth
Sheep Hapmap	Scottish Blackface	SBF12	Scottish Agricultural College, Perth	y
Sheep Hapmap	Scottish Blackface	SBF13	Scottish Agricultural College, Perth
Sheep Hapmap	Scottish Blackface	SBF14	Scottish Agricultural College, Perth
Sheep Hapmap	Scottish Blackface	SBF15	Scottish Agricultural College, Perth
Sheep Hapmap	Scottish Blackface	SBF16	Scottish Agricultural College, Perth	y
Sheep Hapmap	Scottish Blackface	SBF17	Scottish Agricultural College, Perth
Sheep Hapmap	Scottish Blackface	SBF18	Scottish Agricultural College, Perth
Sheep Hapmap	Scottish Blackface	SBF19	Scottish Agricultural College, Perth
Sheep Hapmap	Scottish Blackface	SBF20	Scottish Agricultural College, Perth
Sheep Hapmap	Scottish Blackface	SBF21	Scottish Agricultural College, Perth
Sheep Hapmap	Scottish Blackface	SBF22	Scottish Agricultural College, Perth
Sheep Hapmap	Scottish Blackface	SBF23	Scottish Agricultural College, Perth
Sheep Hapmap	Scottish Blackface	SBF24	Scottish Agricultural College, Perth
Sheep Hapmap	Scottish Blackface	SBF26	Scottish Agricultural College, Perth
Sheep Hapmap	Scottish Blackface	SBF27	Scottish Agricultural College, Perth
Sheep Hapmap	Scottish Blackface	SBF28	Scottish Agricultural College, Perth
Sheep Hapmap	Scottish Blackface	SBF29	Scottish Agricultural College, Perth
Sheep Hapmap	Scottish Blackface	SBF30	Scottish Agricultural College, Perth
Sheep Hapmap	Scottish Blackface	SBF31	Scottish Agricultural College, Perth
Sheep Hapmap	Scottish Blackface	SBF33	Scottish Agricultural College, Perth
Sheep Hapmap	Scottish Blackface	SBF34	Scottish Agricultural College, Perth
Sheep Hapmap	Scottish Blackface	SBF36	Scottish Agricultural College, Perth
Sheep Hapmap	Scottish Blackface	SBF38	Scottish Agricultural College, Perth
Sheep Hapmap	Scottish Blackface	SBF39	Scottish Agricultural College, Perth
Sheep Hapmap	Scottish Blackface	SBF40	Scottish Agricultural College, Perth	y
Sheep Hapmap	Scottish Blackface	SBF41	Scottish Agricultural College, Perth
Sheep Hapmap	Scottish Blackface	SBF42	Scottish Agricultural College, Perth
Sheep Hapmap	Scottish Blackface	SBF43	Scottish Agricultural College, Perth
Sheep Hapmap	Scottish Blackface	SBF44	Scottish Agricultural College, Perth
Sheep Hapmap	Scottish Blackface	SBF45	Scottish Agricultural College, Perth
Sheep Hapmap	Scottish Blackface	SBF46	Scottish Agricultural College, Perth
Sheep Hapmap	Scottish Blackface	SBF47	Scottish Agricultural College, Perth
Sheep Hapmap	Scottish Blackface	SBF48	Scottish Agricultural College, Perth	y
Sheep Hapmap	Scottish Blackface	SBF49	Scottish Agricultural College, Perth
Sheep Hapmap	Scottish Blackface	SBF50	Scottish Agricultural College, Perth
Sheep Hapmap	Scottish Blackface	SBF51	Scottish Agricultural College, Perth	y
Sheep Hapmap	Scottish Blackface	SBF52	Scottish Agricultural College, Perth
Sheep Hapmap	Scottish Blackface	SBF53	Scottish Agricultural College, Perth
Sheep Hapmap	Scottish Blackface	SBF54	Scottish Agricultural College, Perth	y
Sheep Hapmap	Scottish Blackface	SBF55	Scottish Agricultural College, Perth
Sheep Hapmap	Scottish Blackface	SBF56	Scottish Agricultural College, Perth
Sheep Hapmap	Scottish Blackface	SBF57	Scottish Agricultural College, Perth
Sheep Hapmap	Scottish Blackface	SBF58	Scottish Agricultural College, Perth
Sheep Hapmap	Scottish Blackface	SBF59	Scottish Agricultural College, Perth
Sheep Hapmap	Scottish Blackface	SBF60	Scottish Agricultural College, Perth

## Sheet: Table_S3_Het
Breed	ID	O(HOM)	E(HOM)	N(NM)	F	Heterozygosity	Mean Het
Border Leicester	BL1	25613	20000	33793	0.409	0.242062	0.31452
Border Leicester	BRL1	23783	20000	33790	0.2769	0.296153
Border Leicester	BRL10	23107	20000	33795	0.2278	0.31626
Border Leicester	BRL11	23425	20000	33797	0.2507	0.306891
Border Leicester	BRL12	23019	20000	33796	0.2214	0.318884
Border Leicester	BRL13	23037	20000	33797	0.2227	0.318371
Border Leicester	BRL14	23527	20000	33795	0.2582	0.303832
Border Leicester	BRL15	22897	20000	33797	0.2126	0.322514
Border Leicester	BRL16	23188	20000	33795	0.2337	0.313863
Border Leicester	BRL17	22205	19900	33771	0.1638	0.342483
Border Leicester	BRL18	23283	19900	33746	0.243	0.310052
Border Leicester	BRL19	23724	20000	33796	0.2724	0.298023
Border Leicester	BRL2	22923	20000	33792	0.2147	0.321644
Border Leicester	BRL20	23214	20000	33786	0.236	0.312911
Border Leicester	BRL21	23057	20000	33797	0.2241	0.31778
Border Leicester	BRL22	22927	20000	33795	0.2148	0.321586
Border Leicester	BRL23	23042	19900	33777	0.224	0.31782
Border Leicester	BRL24	22948	20000	33794	0.2164	0.320945
Border Leicester	BRL25	22907	20000	33794	0.2134	0.322158
Border Leicester	BRL26	22968	20000	33796	0.2177	0.320393
Border Leicester	BRL27	23295	20000	33792	0.2416	0.310636
Border Leicester	BRL28	22570	20000	33796	0.189	0.332169
Border Leicester	BRL29	22573	20000	33794	0.1893	0.332041
Border Leicester	BRL3	23484	20000	33794	0.2551	0.305084
Border Leicester	BRL30	23372	20000	33797	0.2469	0.308459
Border Leicester	BRL31	23940	20000	33797	0.2879	0.291653
Border Leicester	BRL32	23097	20000	33796	0.2271	0.316576
Border Leicester	BRL33	23076	20000	33789	0.2259	0.317056
Border Leicester	BRL34	23033	20000	33784	0.223	0.318228
Border Leicester	BRL35	22889	20000	33796	0.212	0.322731
Border Leicester	BRL36	23291	20000	33797	0.241	0.310856
Border Leicester	BRL37	23501	20000	33797	0.2562	0.304642
Border Leicester	BRL38	23292	20000	33797	0.2411	0.310826
Border Leicester	BRL39	23660	20000	33797	0.2677	0.299938
Border Leicester	BRL4	23736	20000	33793	0.2734	0.297606
Border Leicester	BRL40	22149	20000	33797	0.1585	0.344646
Border Leicester	BRL41	23340	20000	33797	0.2446	0.309406
Border Leicester	BRL42	23175	20000	33797	0.2327	0.314288
Border Leicester	BRL43	23242	20000	33797	0.2375	0.312306
Border Leicester	BRL44	23371	20000	33796	0.2469	0.308468
Border Leicester	BRL45	23856	20000	33797	0.2818	0.294139
Border Leicester	BRL46	22912	20000	33796	0.2137	0.32205
Border Leicester	BRL47	22849	20000	33794	0.2093	0.323874
Border Leicester	BRL48	22866	20000	33797	0.2103	0.323431
Border Leicester	BRL5	23162	20000	33796	0.2318	0.314653
Border Leicester	BRL6	23151	20000	33797	0.2309	0.314998
Border Leicester	BRL7	22480	20000	33796	0.1825	0.334833
Border Leicester	BRL8	22599	20000	33795	0.1911	0.331292
Border Leicester	BRL9	22307	20000	33796	0.17	0.339951
Cheviot	CH11	20412	20000	33787	0.03347	0.395862	0.401607
Cheviot	CH3	20416	20000	33785	0.03383	0.395708
Cheviot	CH4	20082	20000	33782	0.009834	0.405541
Cheviot	CH5	20087	19900	33781	0.01028	0.405376
Cheviot	CH8	20111	20000	33788	0.01172	0.404789
Cheviot	CH9	20185	19900	33775	0.01757	0.402369
EasyCare	EC15221	19531	20000	33787	-0.03015	0.421937	0.437308
EasyCare	EC9300	19229	20000	33789	-0.05209	0.430909
EasyCare	EC9551	18714	20000	33792	-0.08939	0.4462
EasyCare	EC9697	18576	20000	33786	-0.09916	0.450186
Greyface Dartmoor	GFD00066	22302	19900	33735	0.1725	0.338906	0.34428
Greyface Dartmoor	GFD00208	21781	19900	33775	0.133	0.355115
Greyface Dartmoor	GFD00531	22381	19900	33764	0.1768	0.337134
Greyface Dartmoor	GFD0065	21663	20000	33782	0.1241	0.358741
Greyface Dartmoor	GFD00696	21976	19900	33775	0.147	0.349341
Greyface Dartmoor	GFD00734	21632	20000	33785	0.1217	0.359716
Greyface Dartmoor	GFD00845	22354	19900	33746	0.1758	0.337581
Greyface Dartmoor	GFD00976	22167	19900	33771	0.161	0.343608
Greyface Dartmoor	GFD00977	22072	19900	33776	0.154	0.346518
Greyface Dartmoor	GFD00999	21665	19900	33757	0.1254	0.358207
Greyface Dartmoor	GFD1	22390	20000	33786	0.1765	0.337299
Greyface Dartmoor	GFD10	22397	20000	33791	0.1767	0.33719
Greyface Dartmoor	GFD1091	22225	20000	33784	0.1647	0.342144
Greyface Dartmoor	GFD11	22027	20000	33789	0.1501	0.348101
Greyface Dartmoor	GFD1115	22338	20000	33784	0.1728	0.338799
Greyface Dartmoor	GFD1146	23006	20000	33783	0.2212	0.319007
Greyface Dartmoor	GFD1148	22332	20000	33782	0.1725	0.338938
Greyface Dartmoor	GFD1180	22115	19900	33779	0.157	0.345303
Greyface Dartmoor	GFD2	22191	20000	33786	0.1621	0.343189
Greyface Dartmoor	GFD3	22547	20000	33792	0.1875	0.332771
Greyface Dartmoor	GFD4	21564	20000	33787	0.1167	0.361766
Greyface Dartmoor	GFD5	21437	19900	33782	0.1078	0.365431
Greyface Dartmoor	GFD6	20882	19200	32570	0.1249	0.358858
Greyface Dartmoor	GFD662	21472	19900	33779	0.1105	0.364339
Greyface Dartmoor	GFD7	22935	19900	33774	0.2165	0.320927
Greyface Dartmoor	GFD748	22989	19900	33778	0.2201	0.319409
Greyface Dartmoor	GFD8	22091	20000	33788	0.1548	0.346188
Greyface Dartmoor	GFD9	22461	20000	33792	0.1813	0.335316
LincolnLongwool	LLW1	23674	19900	33771	0.27	0.298984	0.336501
LincolnLongwool	LLW2	22294	20000	33791	0.1693	0.340239
LincolnLongwool	LLW3	22212	20000	33784	0.1637	0.342529
LincolnLongwool	LLW4	22153	20000	33787	0.1593	0.344334
LincolnLongwool	LLW5	22308	20000	33783	0.1707	0.339668
LincolnLongwool	LLW6	22142	20000	33788	0.1585	0.344679
LincolnLongwool	LLW7	22120	19900	33775	0.1575	0.345078
Lleyn	LY1	20274	19900	33684	0.02811	0.398112	0.382867
Lleyn	LY2	22488	20000	33791	0.1833	0.334497
Lleyn	LY3	20300	20000	33786	0.02542	0.399159
Lleyn	LY4	20197	20000	33788	0.01791	0.402243
Lleyn	LY5	20937	20000	33787	0.07143	0.380324
Norfolk Horn	NH1050	22245	19500	32948	0.207	0.324845	0.317097
Norfolk Horn	NH1051	23548	19900	33746	0.2623	0.302199
Norfolk Horn	NH1053	23124	20000	33788	0.2294	0.315615
Norfolk Horn	NH1122	22763	20000	33784	0.2035	0.32622
Norfolk Horn	NH1123	23026	19900	33774	0.223	0.318233
Norfolk Horn	NH1124	23177	19900	33781	0.2336	0.313904
Norfolk Horn	NH1125	23221	20000	33781	0.2368	0.312602
Norfolk Horn	NH1128	23006	19900	33780	0.2213	0.318946
Norfolk Horn	NH1129	22964	19900	33774	0.2186	0.320069
Norfolk Horn	NH1133	23011	20000	33783	0.2215	0.318859
Norfolk Horn	NH1137	22899	20000	33785	0.2133	0.322214
Norfolk Horn	NH1138	23090	19900	33772	0.2278	0.316298
Norfolk Horn	NH1144	23501	20000	33783	0.2569	0.304354
Norfolk Horn	NH1151	23206	19900	33780	0.2357	0.313025
Norfolk Horn	NH1153	23739	19900	33774	0.2746	0.297122
Norfolk Horn	NH1154	22897	19900	33772	0.2138	0.322012
Norfolk Horn	NH1158	22830	19900	33781	0.2085	0.324176
Norfolk Horn	NH1159	22946	20000	33788	0.2166	0.320883
Norfolk Horn	NH1162	22235	20000	33783	0.1654	0.341829
Norfolk Horn	NH1163	22542	19900	33780	0.1877	0.332682
Norfolk Horn	NH595	22570	19900	33775	0.19	0.331754
Norfolk Horn	NH675	22818	19900	33775	0.208	0.324412
Norfolk Horn	NH677	22572	19900	33747	0.1915	0.331141
Norfolk Horn	NH769	22997	19900	33765	0.2214	0.31891
Norfolk Horn	NH874	23558	19900	33773	0.2616	0.302461
Norfolk Horn	NH880	23820	20000	33782	0.28	0.294891
Norfolk Horn	NH884	23553	19900	33779	0.2609	0.302732
Norfolk Horn	NH916	23012	19700	33376	0.2418	0.310523
Norfolk Horn	NH975	23211	19900	33781	0.2361	0.312898
Oxford Down	OD00062	21418	19900	33761	0.1073	0.365599	0.357921
Oxford Down	OD00316	21393	19800	33570	0.1143	0.362735
Oxford Down	OD00574	21729	19900	33740	0.1308	0.355987
Oxford Down	OD00647	21787	20000	33783	0.1331	0.35509
Oxford Down	OD00731	21357	19900	33780	0.1021	0.367762
Oxford Down	OD00736	21150	20000	33783	0.08701	0.373945
Oxford Down	OD00746	20466	19200	32534	0.09473	0.370935
Oxford Down	OD00951	21360	19800	33534	0.1135	0.363035
Oxford Down	OD00955	21220	19900	33736	0.09422	0.370998
Oxford Down	OD00956	21488	19900	33754	0.1129	0.363394
Oxford Down	OD01035	24300	20000	33782	0.3147	0.280682
Oxford Down	OD01037	21031	19800	33469	0.09265	0.371627
Oxford Down	OD01038	24739	20000	33787	0.3462	0.267795
Oxford Down	OD1076	21094	19900	33771	0.08352	0.375381
Oxford Down	OD1106	20959	19900	33776	0.07351	0.379471
Oxford Down	OD1107	21711	19900	33780	0.1277	0.357282
Oxford Down	OD1118	21003	19900	33773	0.07679	0.378113
Oxford Down	OD1119	21442	20000	33787	0.1079	0.365377
Oxford Down	OD1181	21548	20000	33782	0.1158	0.362146
Oxford Down	OD1182	21241	19900	33773	0.09403	0.371066
Poll Dorset	PD1	20897	20000	33788	0.06846	0.381526	0.395926
Poll Dorset	PD2	21142	20000	33790	0.08611	0.374312
Poll Dorset	PD3	21003	20000	33788	0.07614	0.378389
Poll Dorset	PD4	19234	19900	33780	-0.05136	0.43061
Poll Dorset	PD5	20163	20000	33784	0.01561	0.403179
Poll Dorset	PD6	20018	20000	33788	0.004971	0.407541
Ryeland	RY1	23040	19900	33773	0.2241	0.317798	0.312749
Ryeland	RY10	22969	19900	33770	0.2191	0.31984
Ryeland	RY11	23854	19900	33747	0.2843	0.293152
Ryeland	RY4.1	22850	20000	33786	0.2097	0.323684
Ryeland	RY4.2	22885	20000	33780	0.2125	0.322528
Ryeland	RY5	23639	19900	33649	0.2736	0.297483
Ryeland	RY6	23151	19900	33737	0.2339	0.31378
Ryeland	RY7	23170	19900	33762	0.234	0.313725
Scottish Blackface	SBF01	20833	20000	33788	0.06385	0.38342	0.390526
Scottish Blackface	SBF02	19924	20000	33795	-0.002118	0.410445
Scottish Blackface	SBF03	20250	20000	33791	0.02159	0.400728
Scottish Blackface	SBF04	20297	20000	33793	0.0249	0.399373
Scottish Blackface	SBF05	20570	20000	33794	0.0446	0.391312
Scottish Blackface	SBF06	20637	20000	33795	0.04938	0.389348
Scottish Blackface	SBF07	20230	20000	33793	0.02007	0.401355
Scottish Blackface	SBF08	20577	20000	33796	0.04501	0.391141
Scottish Blackface	SBF09	20062	20000	33796	0.007801	0.406379
Scottish Blackface	SBF10	20467	20000	33796	0.03706	0.394396
Scottish Blackface	SBF11	20186	20000	33797	0.01672	0.402728
Scottish Blackface	SBF12	20360	20000	33791	0.02956	0.397473
Scottish Blackface	SBF13	20554	20000	33794	0.04342	0.391786
Scottish Blackface	SBF14	20332	20000	33793	0.02745	0.398337
Scottish Blackface	SBF15	20901	20000	33796	0.06841	0.381554
Scottish Blackface	SBF16	20965	20000	33791	0.07327	0.379569
Scottish Blackface	SBF17	20282	20000	33795	0.02374	0.399852
Scottish Blackface	SBF18	20600	20000	33794	0.04677	0.390424
Scottish Blackface	SBF19	20385	20000	33794	0.03122	0.396786
Scottish Blackface	SBF20	20800	20000	33795	0.06116	0.384524
Scottish Blackface	SBF21	20629	20000	33793	0.04889	0.389548
Scottish Blackface	SBF22	20504	20000	33794	0.03982	0.393265
Scottish Blackface	SBF23	20382	20000	33793	0.03106	0.396857
Scottish Blackface	SBF24	21208	20000	33794	0.09068	0.372433
Scottish Blackface	SBF26	20327	20000	33790	0.02719	0.398431
Scottish Blackface	SBF27	20244	20000	33793	0.02107	0.400941
Scottish Blackface	SBF28	21071	20000	33795	0.08074	0.376505
Scottish Blackface	SBF29	20539	20000	33792	0.04244	0.392193
Scottish Blackface	SBF30	20570	20000	33796	0.0445	0.391348
Scottish Blackface	SBF31	20648	20000	33795	0.05018	0.389022
Scottish Blackface	SBF33	20513	20000	33796	0.04039	0.393035
Scottish Blackface	SBF34	21444	20000	33790	0.1079	0.365374
Scottish Blackface	SBF36	20408	20000	33795	0.03284	0.396124
Scottish Blackface	SBF38	21206	20000	33796	0.09046	0.372529
Scottish Blackface	SBF39	21098	20000	33795	0.08269	0.375706
Scottish Blackface	SBF40	21470	20000	33794	0.1096	0.36468
Scottish Blackface	SBF41	21470	20000	33793	0.1097	0.364661
Scottish Blackface	SBF42	20710	20000	33791	0.05487	0.387115
Scottish Blackface	SBF43	20106	20000	33791	0.01122	0.404989
Scottish Blackface	SBF44	20729	20000	33793	0.05613	0.386589
Scottish Blackface	SBF45	20475	20000	33795	0.03768	0.394141
Scottish Blackface	SBF46	20343	20000	33792	0.02828	0.397994
Scottish Blackface	SBF47	20331	20000	33781	0.02787	0.398153
Scottish Blackface	SBF48	20331	20000	33788	0.02756	0.398277
Scottish Blackface	SBF49	20462	20000	33795	0.03676	0.394526
Scottish Blackface	SBF50	20886	20000	33796	0.06734	0.381998
Scottish Blackface	SBF51	20348	20000	33797	0.02843	0.397935
Scottish Blackface	SBF52	20768	20000	33796	0.05882	0.385489
Scottish Blackface	SBF53	20291	20000	33797	0.02431	0.399621
Scottish Blackface	SBF54	20247	20000	33792	0.02137	0.400835
Scottish Blackface	SBF55	20772	20000	33795	0.05917	0.385353
Scottish Blackface	SBF56	20529	20000	33795	0.04159	0.392543
Scottish Blackface	SBF57	20655	20000	33797	0.0506	0.388851
Scottish Blackface	SBF58	20929	20000	33796	0.07045	0.380726
Scottish Blackface	SBF59	20812	20000	33795	0.06205	0.384169
Scottish Blackface	SBF60	20731	20000	33796	0.05614	0.386584
Suffolk	SU1	22634	20000	33785	0.1941	0.330058	0.389774
Suffolk	SU2	22910	20000	33787	0.214	0.321929
Suffolk	SU3	19335	20000	33790	-0.04446	0.427789
Suffolk	SU4	19634	20000	33786	-0.02266	0.418872
Suffolk	SU8	19638	20000	33790	-0.02257	0.418822
Suffolk	SU9	19551	19900	33777	-0.02833	0.421174
Whiteface Woodland	WFW1	22430	20000	33789	0.1792	0.336174	0.363273
Whiteface Woodland	WFW2	21127	20000	33787	0.08516	0.3747
Whiteface Woodland	WFW3	21374	20000	33787	0.103	0.36739
Whiteface Woodland	WFW4	21288	20000	33788	0.09674	0.369954
Whiteface Woodland	WFW5	21321	20000	33791	0.09901	0.369033
Whiteface Woodland	WFW6	21543	20000	33787	0.1152	0.362388
Wiltshire Horn	WH101	23789	20000	33784	0.2777	0.29585	0.308489
Wiltshire Horn	WH111	23791	19800	33608	0.2868	0.292103
Wiltshire Horn	WH141	22598	19800	33458	0.2075	0.324586
Wiltshire Horn	WH152	25368	19900	33773	0.3924	0.248867
Wiltshire Horn	WH154	25023	19900	33780	0.3671	0.259236
Wiltshire Horn	WH22	19678	18200	30891	0.1145	0.362986
Wiltshire Horn	WH82	19001	18000	30479	0.0816	0.376587
Wiltshire Horn	WH85	23332	19900	33702	0.2488	0.307697

## Sheet: Table_S4_relatedness
INDV1	INDV2	N_AaAa	N_AAaa	N1_Aa	N2_Aa	RELATEDNESS_PHI
BorderLeicester_BL1	BorderLeicester_BL1	5481	0	5481	5481	0.5
BorderLeicester_BL1	BorderLeicester_BRL1	2086	2372	5481	6815	-0.216168
BorderLeicester_BL1	BorderLeicester_BRL10	2157	2216	5481	7257	-0.178599
BorderLeicester_BL1	BorderLeicester_BRL11	2125	2245	5481	7006	-0.189397
BorderLeicester_BL1	BorderLeicester_BRL12	2237	2100	5481	7342	-0.153084
BorderLeicester_BL1	BorderLeicester_BRL13	2122	2189	5481	7180	-0.178185
BorderLeicester_BL1	BorderLeicester_BRL14	2072	2273	5481	7003	-0.198174
BorderLeicester_BL1	BorderLeicester_BRL15	2299	2058	5481	7421	-0.140831
BorderLeicester_BL1	BorderLeicester_BRL16	2173	2195	5481	7228	-0.174443
BorderLeicester_BL1	BorderLeicester_BRL17	2347	2160	5481	7763	-0.148973
BorderLeicester_BL1	BorderLeicester_BRL18	2119	2216	5481	7038	-0.184759
BorderLeicester_BL1	BorderLeicester_BRL19	2054	2220	5481	6801	-0.194268
BorderLeicester_BL1	BorderLeicester_BRL2	2229	2097	5481	7323	-0.153468
BorderLeicester_BL1	BorderLeicester_BRL20	2245	2275	5481	7178	-0.182084
BorderLeicester_BL1	BorderLeicester_BRL21	2189	1978	5481	7278	-0.13849
BorderLeicester_BL1	BorderLeicester_BRL22	2224	2080	5481	7329	-0.151132
BorderLeicester_BL1	BorderLeicester_BRL23	2217	2216	5481	7133	-0.175599
BorderLeicester_BL1	BorderLeicester_BRL24	2183	2134	5481	7319	-0.162891
BorderLeicester_BL1	BorderLeicester_BRL25	2188	2062	5481	7414	-0.150136
BorderLeicester_BL1	BorderLeicester_BRL26	2136	2154	5481	7295	-0.170006
BorderLeicester_BL1	BorderLeicester_BRL27	2113	2230	5481	6968	-0.188529
BorderLeicester_BL1	BorderLeicester_BRL28	2236	2117	5481	7547	-0.153362
BorderLeicester_BL1	BorderLeicester_BRL29	2291	2061	5481	7533	-0.140695
BorderLeicester_BL1	BorderLeicester_BRL3	2041	2191	5481	6791	-0.190759
BorderLeicester_BL1	BorderLeicester_BRL30	2220	2176	5481	7162	-0.168631
BorderLeicester_BL1	BorderLeicester_BRL31	1958	2272	5481	6703	-0.212246
BorderLeicester_BL1	BorderLeicester_BRL32	2206	2176	5481	7279	-0.168182
BorderLeicester_BL1	BorderLeicester_BRL33	2163	2247	5481	7148	-0.184575
BorderLeicester_BL1	BorderLeicester_BRL34	2221	2289	5481	7366	-0.183467
BorderLeicester_BL1	BorderLeicester_BRL35	2163	2007	5481	7264	-0.145233
BorderLeicester_BL1	BorderLeicester_BRL36	2157	2205	5481	7135	-0.178583
BorderLeicester_BL1	BorderLeicester_BRL37	2035	2217	5481	6883	-0.194031
BorderLeicester_BL1	BorderLeicester_BRL38	2173	2274	5481	7140	-0.188178
BorderLeicester_BL1	BorderLeicester_BRL39	1997	2285	5481	6812	-0.209306
BorderLeicester_BL1	BorderLeicester_BRL4	2078	2339	5481	6790	-0.211882
BorderLeicester_BL1	BorderLeicester_BRL40	2369	2127	5481	7871	-0.141177
BorderLeicester_BL1	BorderLeicester_BRL41	2169	2255	5481	7125	-0.185705
BorderLeicester_BL1	BorderLeicester_BRL42	2123	2160	5481	7051	-0.175311
BorderLeicester_BL1	BorderLeicester_BRL43	2159	2169	5481	7134	-0.172731
BorderLeicester_BL1	BorderLeicester_BRL44	2096	2291	5481	7054	-0.198325
BorderLeicester_BL1	BorderLeicester_BRL45	2093	2251	5481	6710	-0.197605
BorderLeicester_BL1	BorderLeicester_BRL46	2218	2170	5481	7337	-0.165548
BorderLeicester_BL1	BorderLeicester_BRL47	2266	2008	5481	7429	-0.135554
BorderLeicester_BL1	BorderLeicester_BRL48	2254	2149	5481	7395	-0.158745
BorderLeicester_BL1	BorderLeicester_BRL5	2188	2174	5481	7263	-0.169492
BorderLeicester_BL1	BorderLeicester_BRL6	2208	2227	5481	7236	-0.176614
BorderLeicester_BL1	BorderLeicester_BRL7	2301	2072	5481	7698	-0.139844
BorderLeicester_BL1	BorderLeicester_BRL8	2192	2108	5481	7534	-0.155513
BorderLeicester_BL1	BorderLeicester_BRL9	2275	2077	5481	7611	-0.143523
BorderLeicester_BL1	Cheviot_CH11	2361	3234	5481	8888	-0.285824
BorderLeicester_BL1	Cheviot_CH3	2274	3273	5481	8838	-0.298345
BorderLeicester_BL1	Cheviot_CH4	2338	3176	5481	9109	-0.27512
BorderLeicester_BL1	Cheviot_CH5	2408	3247	5481	9093	-0.280362
BorderLeicester_BL1	Cheviot_CH8	2340	3208	5481	9041	-0.280678
BorderLeicester_BL1	Cheviot_CH9	2327	3243	5481	8884	-0.289523
BorderLeicester_BL1	EasyCare_EC15221	2419	3329	5481	9218	-0.288387
BorderLeicester_BL1	EasyCare_EC9300	2462	3272	5481	9563	-0.271337
BorderLeicester_BL1	EasyCare_EC9551	2503	3153	5481	9937	-0.24666
BorderLeicester_BL1	EasyCare_EC9697	2575	3187	5481	9988	-0.245588
BorderLeicester_BL1	GreyfaceDartmoor_GFD00066	2057	3334	5481	7636	-0.351529
BorderLeicester_BL1	GreyfaceDartmoor_GFD00208	2112	3226	5481	7966	-0.322749
BorderLeicester_BL1	GreyfaceDartmoor_GFD00531	2039	3329	5481	7629	-0.352326
BorderLeicester_BL1	GreyfaceDartmoor_GFD0065	2107	3180	5481	8049	-0.314339
BorderLeicester_BL1	GreyfaceDartmoor_GFD00696	2065	3253	5481	7772	-0.335094
BorderLeicester_BL1	GreyfaceDartmoor_GFD00734	2115	3162	5481	8058	-0.31088
BorderLeicester_BL1	GreyfaceDartmoor_GFD00845	1958	3418	5481	7472	-0.376592
BorderLeicester_BL1	GreyfaceDartmoor_GFD00976	2023	3327	5481	7711	-0.351046
BorderLeicester_BL1	GreyfaceDartmoor_GFD00977	2144	3340	5481	7786	-0.341901
BorderLeicester_BL1	GreyfaceDartmoor_GFD00999	2107	3277	5481	7985	-0.330239
BorderLeicester_BL1	GreyfaceDartmoor_GFD1	1990	3456	5481	7541	-0.377976
BorderLeicester_BL1	GreyfaceDartmoor_GFD10	2083	3463	5481	7613	-0.369864
BorderLeicester_BL1	GreyfaceDartmoor_GFD1091	2047	3311	5481	7720	-0.346565
BorderLeicester_BL1	GreyfaceDartmoor_GFD11	2061	3361	5481	7699	-0.353642
BorderLeicester_BL1	GreyfaceDartmoor_GFD1115	2110	3281	5481	7753	-0.336406
BorderLeicester_BL1	GreyfaceDartmoor_GFD1146	1942	3393	5481	7329	-0.378142
BorderLeicester_BL1	GreyfaceDartmoor_GFD1148	2004	3323	5481	7606	-0.354703
BorderLeicester_BL1	GreyfaceDartmoor_GFD1180	2110	3330	5481	7746	-0.343993
BorderLeicester_BL1	GreyfaceDartmoor_GFD2	2073	3235	5481	7741	-0.332552
BorderLeicester_BL1	GreyfaceDartmoor_GFD3	1995	3396	5481	7552	-0.368066
BorderLeicester_BL1	GreyfaceDartmoor_GFD4	2123	3196	5481	8108	-0.314151
BorderLeicester_BL1	GreyfaceDartmoor_GFD5	2145	3270	5481	8055	-0.32469
BorderLeicester_BL1	GreyfaceDartmoor_GFD6	2058	3196	5481	7688	-0.329106
BorderLeicester_BL1	GreyfaceDartmoor_GFD662	2173	3165	5481	8184	-0.304208
BorderLeicester_BL1	GreyfaceDartmoor_GFD7	2011	3611	5481	7280	-0.408354
BorderLeicester_BL1	GreyfaceDartmoor_GFD748	1922	3551	5481	7156	-0.409907
BorderLeicester_BL1	GreyfaceDartmoor_GFD8	2103	3383	5481	7709	-0.353525
BorderLeicester_BL1	GreyfaceDartmoor_GFD9	1986	3402	5481	7546	-0.369847
BorderLeicester_BL1	LincolnLongwool_LLW1	1808	3329	5481	6691	-0.398455
BorderLeicester_BL1	LincolnLongwool_LLW2	2071	3093	5481	7674	-0.312809
BorderLeicester_BL1	LincolnLongwool_LLW3	2022	3133	5481	7599	-0.324465
BorderLeicester_BL1	LincolnLongwool_LLW4	2133	3098	5481	7726	-0.30764
BorderLeicester_BL1	LincolnLongwool_LLW5	2110	3086	5481	7620	-0.310053
BorderLeicester_BL1	LincolnLongwool_LLW6	2085	3030	5481	7731	-0.300863
BorderLeicester_BL1	LincolnLongwool_LLW7	2083	3078	5481	7679	-0.309498
BorderLeicester_BL1	Lleyn_LY1	2313	2965	5481	8837	-0.252619
BorderLeicester_BL1	Lleyn_LY2	2073	3432	5481	7563	-0.367295
BorderLeicester_BL1	Lleyn_LY3	2371	3045	5481	8853	-0.259453
BorderLeicester_BL1	Lleyn_LY4	2338	3032	5481	8987	-0.257534
BorderLeicester_BL1	Lleyn_LY5	2328	3094	5481	8543	-0.275242
BorderLeicester_BL1	NorfolkHorn_NH1050	1921	3619	5481	7194	-0.419487
BorderLeicester_BL1	NorfolkHorn_NH1051	1736	3746	5481	6964	-0.462515
BorderLeicester_BL1	NorfolkHorn_NH1053	1890	3715	5481	7214	-0.436392
BorderLeicester_BL1	NorfolkHorn_NH1122	1956	3649	5481	7459	-0.412828
BorderLeicester_BL1	NorfolkHorn_NH1123	1957	3640	5481	7358	-0.414596
BorderLeicester_BL1	NorfolkHorn_NH1124	1881	3714	5481	7123	-0.440098
BorderLeicester_BL1	NorfolkHorn_NH1125	1883	3791	5481	7113	-0.452517
BorderLeicester_BL1	NorfolkHorn_NH1128	1877	3661	5481	7279	-0.426724
BorderLeicester_BL1	NorfolkHorn_NH1129	1901	3652	5481	7315	-0.422241
BorderLeicester_BL1	NorfolkHorn_NH1133	1901	3701	5481	7233	-0.432673
BorderLeicester_BL1	NorfolkHorn_NH1137	1918	3673	5481	7287	-0.425125
BorderLeicester_BL1	NorfolkHorn_NH1138	1874	3690	5481	7232	-0.4331
BorderLeicester_BL1	NorfolkHorn_NH1144	1866	3763	5481	6999	-0.453526
BorderLeicester_BL1	NorfolkHorn_NH1151	1856	3804	5481	7103	-0.457088
BorderLeicester_BL1	NorfolkHorn_NH1153	1885	3831	5481	6944	-0.46495
BorderLeicester_BL1	NorfolkHorn_NH1154	1940	3685	5481	7306	-0.42465
BorderLeicester_BL1	NorfolkHorn_NH1158	1932	3643	5481	7398	-0.415716
BorderLeicester_BL1	NorfolkHorn_NH1159	1933	3731	5481	7311	-0.432223
BorderLeicester_BL1	NorfolkHorn_NH1162	2032	3536	5481	7777	-0.380148
BorderLeicester_BL1	NorfolkHorn_NH1163	2011	3577	5481	7620	-0.392565
BorderLeicester_BL1	NorfolkHorn_NH595	1987	3609	5481	7516	-0.402477
BorderLeicester_BL1	NorfolkHorn_NH675	1936	3675	5481	7383	-0.420864
BorderLeicester_BL1	NorfolkHorn_NH677	1967	3686	5481	7479	-0.417052
BorderLeicester_BL1	NorfolkHorn_NH769	1864	3745	5481	7224	-0.442818
BorderLeicester_BL1	NorfolkHorn_NH874	1831	3805	5481	6926	-0.465785
BorderLeicester_BL1	NorfolkHorn_NH880	1756	3846	5481	6706	-0.487076
BorderLeicester_BL1	NorfolkHorn_NH884	1865	3852	5481	6887	-0.472105
BorderLeicester_BL1	NorfolkHorn_NH916	1786	3706	5481	6923	-0.453563
BorderLeicester_BL1	NorfolkHorn_NH975	1903	3754	5481	7133	-0.444348
BorderLeicester_BL1	OxfordDown_OD00062	2124	3166	5481	8208	-0.3074
BorderLeicester_BL1	OxfordDown_OD00316	2110	3338	5481	8031	-0.337922
BorderLeicester_BL1	OxfordDown_OD00574	2153	3346	5481	7965	-0.337573
BorderLeicester_BL1	OxfordDown_OD00647	2127	3331	5481	8069	-0.334686
BorderLeicester_BL1	OxfordDown_OD00731	2243	3290	5481	8378	-0.312937
BorderLeicester_BL1	OxfordDown_OD00736	2266	3200	5481	8417	-0.297453
BorderLeicester_BL1	OxfordDown_OD00746	2119	3212	5481	7885	-0.322086
BorderLeicester_BL1	OxfordDown_OD00951	2212	3261	5481	8213	-0.314736
BorderLeicester_BL1	OxfordDown_OD00955	2198	3227	5481	8337	-0.308004
BorderLeicester_BL1	OxfordDown_OD00956	2168	3308	5481	8210	-0.324885
BorderLeicester_BL1	OxfordDown_OD01035	1642	4068	5481	6251	-0.553529
BorderLeicester_BL1	OxfordDown_OD01037	2162	3245	5481	8187	-0.316652
BorderLeicester_BL1	OxfordDown_OD01038	1480	4069	5481	6069	-0.57645
BorderLeicester_BL1	OxfordDown_OD1076	2263	3207	5481	8564	-0.29555
BorderLeicester_BL1	OxfordDown_OD1106	2252	3133	5481	8578	-0.285511
BorderLeicester_BL1	OxfordDown_OD1107	2139	3334	5481	8007	-0.33578
BorderLeicester_BL1	OxfordDown_OD1118	2258	3200	5481	8538	-0.295456
BorderLeicester_BL1	OxfordDown_OD1119	2146	3339	5481	8194	-0.331408
BorderLeicester_BL1	OxfordDown_OD1181	2165	3297	5481	8152	-0.324873
BorderLeicester_BL1	OxfordDown_OD1182	2213	3278	5481	8313	-0.314847
BorderLeicester_BL1	PollDorset_PD1	2248	3390	5481	8531	-0.323437
BorderLeicester_BL1	PollDorset_PD2	2163	3469	5481	8368	-0.34479
BorderLeicester_BL1	PollDorset_PD3	2262	3412	5481	8614	-0.323661
BorderLeicester_BL1	PollDorset_PD4	2538	3031	5481	9617	-0.233408
BorderLeicester_BL1	PollDorset_PD5	2248	3248	5481	8984	-0.293674
BorderLeicester_BL1	PollDorset_PD6	2383	3214	5481	9182	-0.275864
BorderLeicester_BL1	Ryeland_RY1	1880	3479	5481	7086	-0.404074
BorderLeicester_BL1	Ryeland_RY10	1864	3328	5481	7164	-0.378964
BorderLeicester_BL1	Ryeland_RY11	1740	3581	5481	6661	-0.446549
BorderLeicester_BL1	Ryeland_RY4.1	1924	3388	5481	7230	-0.381717
BorderLeicester_BL1	Ryeland_RY4.2	1868	3458	5481	7045	-0.403002
BorderLeicester_BL1	Ryeland_RY5	1768	3540	5481	6605	-0.439517
BorderLeicester_BL1	Ryeland_RY6	1929	3488	5481	7077	-0.401895
BorderLeicester_BL1	Ryeland_RY7	1888	3572	5481	7003	-0.421019
BorderLeicester_BL1	ScottishBlackface_SBF01	2250	3487	5481	8706	-0.332981
BorderLeicester_BL1	ScottishBlackface_SBF02	2349	3269	5481	9227	-0.284811
BorderLeicester_BL1	ScottishBlackface_SBF03	2319	3210	5481	9076	-0.28172
BorderLeicester_BL1	ScottishBlackface_SBF04	2312	3295	5481	9050	-0.294405
BorderLeicester_BL1	ScottishBlackface_SBF05	2311	3382	5481	8802	-0.311769
BorderLeicester_BL1	ScottishBlackface_SBF06	2186	3461	5481	8654	-0.335055
BorderLeicester_BL1	ScottishBlackface_SBF07	2318	3315	5481	9023	-0.297297
BorderLeicester_BL1	ScottishBlackface_SBF08	2273	3399	5481	8897	-0.314717
BorderLeicester_BL1	ScottishBlackface_SBF09	2346	3236	5481	9156	-0.281888
BorderLeicester_BL1	ScottishBlackface_SBF10	2207	3427	5481	8862	-0.323991
BorderLeicester_BL1	ScottishBlackface_SBF11	2327	3301	5481	9144	-0.292308
BorderLeicester_BL1	ScottishBlackface_SBF12	2368	3454	5481	8974	-0.314078
BorderLeicester_BL1	ScottishBlackface_SBF13	2277	3383	5481	8834	-0.313587
BorderLeicester_BL1	ScottishBlackface_SBF14	2297	3354	5481	8940	-0.305873
BorderLeicester_BL1	ScottishBlackface_SBF15	2247	3397	5481	8668	-0.321365
BorderLeicester_BL1	ScottishBlackface_SBF16	2221	3450	5481	8578	-0.332812
BorderLeicester_BL1	ScottishBlackface_SBF17	2370	3270	5481	8978	-0.288402
BorderLeicester_BL1	ScottishBlackface_SBF18	2329	3364	5481	8905	-0.305783
BorderLeicester_BL1	ScottishBlackface_SBF19	2340	3315	5481	9019	-0.295862
BorderLeicester_BL1	ScottishBlackface_SBF20	2312	3454	5481	8660	-0.325012
BorderLeicester_BL1	ScottishBlackface_SBF21	2283	3358	5481	8743	-0.311656
BorderLeicester_BL1	ScottishBlackface_SBF22	2289	3394	5481	8907	-0.312691
BorderLeicester_BL1	ScottishBlackface_SBF23	2366	3308	5481	9057	-0.292337
BorderLeicester_BL1	ScottishBlackface_SBF24	2185	3492	5481	8439	-0.344756
BorderLeicester_BL1	ScottishBlackface_SBF26	2385	3418	5481	8946	-0.308519
BorderLeicester_BL1	ScottishBlackface_SBF27	2343	3292	5481	9059	-0.291678
BorderLeicester_BL1	ScottishBlackface_SBF28	2279	3505	5481	8564	-0.336846
BorderLeicester_BL1	ScottishBlackface_SBF29	2252	3378	5481	8824	-0.314855
BorderLeicester_BL1	ScottishBlackface_SBF30	2262	3462	5481	8806	-0.326311
BorderLeicester_BL1	ScottishBlackface_SBF31	2322	3445	5481	8815	-0.31953
BorderLeicester_BL1	ScottishBlackface_SBF33	2279	3410	5481	8891	-0.315962
BorderLeicester_BL1	ScottishBlackface_SBF34	2139	3593	5481	8294	-0.366388
BorderLeicester_BL1	ScottishBlackface_SBF36	2249	3377	5481	8898	-0.313304
BorderLeicester_BL1	ScottishBlackface_SBF38	2189	3490	5481	8529	-0.34197
BorderLeicester_BL1	ScottishBlackface_SBF39	2164	3500	5481	8512	-0.345601
BorderLeicester_BL1	ScottishBlackface_SBF40	2061	3603	5481	8193	-0.376262
BorderLeicester_BL1	ScottishBlackface_SBF41	2180	3572	5481	8348	-0.358956
BorderLeicester_BL1	ScottishBlackface_SBF42	2340	3439	5481	8758	-0.318702
BorderLeicester_BL1	ScottishBlackface_SBF43	2318	3392	5481	9008	-0.308234
BorderLeicester_BL1	ScottishBlackface_SBF44	2246	3443	5481	8728	-0.326554
BorderLeicester_BL1	ScottishBlackface_SBF45	2289	3345	5481	8941	-0.305159
BorderLeicester_BL1	ScottishBlackface_SBF46	2257	3437	5481	8922	-0.320558
BorderLeicester_BL1	ScottishBlackface_SBF47	2269	3416	5481	8937	-0.316479
BorderLeicester_BL1	ScottishBlackface_SBF48	2316	3306	5481	9040	-0.295847
BorderLeicester_BL1	ScottishBlackface_SBF49	2294	3381	5481	8909	-0.310493
BorderLeicester_BL1	ScottishBlackface_SBF50	2186	3515	5481	8541	-0.345457
BorderLeicester_BL1	ScottishBlackface_SBF51	2308	3418	5481	8897	-0.314926
BorderLeicester_BL1	ScottishBlackface_SBF52	2235	3500	5481	8711	-0.335753
BorderLeicester_BL1	ScottishBlackface_SBF53	2313	3329	5481	9013	-0.299779
BorderLeicester_BL1	ScottishBlackface_SBF54	2288	3366	5481	8976	-0.307394
BorderLeicester_BL1	ScottishBlackface_SBF55	2282	3498	5481	8650	-0.333593
BorderLeicester_BL1	ScottishBlackface_SBF56	2313	3386	5481	8827	-0.311644
BorderLeicester_BL1	ScottishBlackface_SBF57	2278	3481	5481	8800	-0.327988
BorderLeicester_BL1	ScottishBlackface_SBF58	2175	3453	5481	8670	-0.334323
BorderLeicester_BL1	ScottishBlackface_SBF59	2242	3437	5481	8708	-0.32645
BorderLeicester_BL1	ScottishBlackface_SBF60	2252	3456	5481	8775	-0.32688
BorderLeicester_BL1	Suffolk_SU1	1953	3822	5481	7482	-0.439019
BorderLeicester_BL1	Suffolk_SU2	1949	3840	5481	7272	-0.449384
BorderLeicester_BL1	Suffolk_SU3	2469	2643	5481	9473	-0.188378
BorderLeicester_BL1	Suffolk_SU4	2431	2645	5481	9304	-0.193372
BorderLeicester_BL1	Suffolk_SU8	2453	2638	5481	9210	-0.192158
BorderLeicester_BL1	Suffolk_SU9	2498	2718	5481	9336	-0.198286
BorderLeicester_BL1	WhitefaceWoodland_WFW1	2008	3908	5481	7478	-0.448183
BorderLeicester_BL1	WhitefaceWoodland_WFW2	2166	3461	5481	8398	-0.342676
BorderLeicester_BL1	WhitefaceWoodland_WFW3	2133	3554	5481	8254	-0.362213
BorderLeicester_BL1	WhitefaceWoodland_WFW4	2132	3510	5481	8237	-0.35632
BorderLeicester_BL1	WhitefaceWoodland_WFW5	2129	3570	5481	8316	-0.363195
BorderLeicester_BL1	WhitefaceWoodland_WFW6	2135	3618	5481	8184	-0.373289
BorderLeicester_BL1	WiltshireHorn_WH101	1771	4009	5481	6697	-0.512974
BorderLeicester_BL1	WiltshireHorn_WH111	1636	4048	5481	6455	-0.54122
BorderLeicester_BL1	WiltshireHorn_WH141	1871	3742	5481	7147	-0.444488
BorderLeicester_BL1	WiltshireHorn_WH152	1454	4456	5481	5609	-0.672498
BorderLeicester_BL1	WiltshireHorn_WH154	1474	4323	5481	5824	-0.63441
BorderLeicester_BL1	WiltshireHorn_WH22	1934	3389	5481	7370	-0.376936
BorderLeicester_BL1	WiltshireHorn_WH82	1982	3149	5481	7501	-0.33246
BorderLeicester_BL1	WiltshireHorn_WH85	1789	3936	5481	6938	-0.489814
BorderLeicester_BRL1	BorderLeicester_BL1	2086	2372	6815	5481	-0.216168
BorderLeicester_BRL1	BorderLeicester_BRL1	6815	0	6815	6815	0.5
BorderLeicester_BRL1	BorderLeicester_BRL10	2811	1295	6815	7257	0.0157049
BorderLeicester_BRL1	BorderLeicester_BRL11	2735	1720	6815	7006	-0.0510093
BorderLeicester_BRL1	BorderLeicester_BRL12	2922	1400	6815	7342	0.00861764
BorderLeicester_BRL1	BorderLeicester_BRL13	2715	1592	6815	7180	-0.033512
BorderLeicester_BRL1	BorderLeicester_BRL14	2722	1712	6815	7003	-0.0508033
BorderLeicester_BRL1	BorderLeicester_BRL15	2951	1610	6815	7421	-0.0188958
BorderLeicester_BRL1	BorderLeicester_BRL16	2880	1495	6815	7228	-0.00783308
BorderLeicester_BRL1	BorderLeicester_BRL17	2954	1496	6815	7763	-0.00260667
BorderLeicester_BRL1	BorderLeicester_BRL18	2758	1631	6815	7038	-0.036382
BorderLeicester_BRL1	BorderLeicester_BRL19	2595	1710	6815	6801	-0.0605905
BorderLeicester_BRL1	BorderLeicester_BRL2	2868	1441	6815	7323	-0.000990239
BorderLeicester_BRL1	BorderLeicester_BRL20	2759	1621	6815	7178	-0.0345173
BorderLeicester_BRL1	BorderLeicester_BRL21	2783	1640	6815	7278	-0.0352657
BorderLeicester_BRL1	BorderLeicester_BRL22	2762	1605	6815	7329	-0.0316742
BorderLeicester_BRL1	BorderLeicester_BRL23	2736	1700	6815	7133	-0.0476054
BorderLeicester_BRL1	BorderLeicester_BRL24	2770	1711	6815	7319	-0.0461299
BorderLeicester_BRL1	BorderLeicester_BRL25	2869	1538	6815	7414	-0.0145478
BorderLeicester_BRL1	BorderLeicester_BRL26	2827	1655	6815	7295	-0.034231
BorderLeicester_BRL1	BorderLeicester_BRL27	2645	1671	6815	6968	-0.0505695
BorderLeicester_BRL1	BorderLeicester_BRL28	3025	1248	6815	7547	0.0368333
BorderLeicester_BRL1	BorderLeicester_BRL29	2828	1587	6815	7533	-0.0241149
BorderLeicester_BRL1	BorderLeicester_BRL3	2809	1239	6815	6791	0.0243275
BorderLeicester_BRL1	BorderLeicester_BRL30	2619	1549	6815	7162	-0.0342706
BorderLeicester_BRL1	BorderLeicester_BRL31	2531	1901	6815	6703	-0.0940228
BorderLeicester_BRL1	BorderLeicester_BRL32	2761	1665	6815	7279	-0.0403718
BorderLeicester_BRL1	BorderLeicester_BRL33	2772	1569	6815	7148	-0.0262121
BorderLeicester_BRL1	BorderLeicester_BRL34	2822	1571	6815	7366	-0.0225654
BorderLeicester_BRL1	BorderLeicester_BRL35	2829	1566	6815	7264	-0.0215214
BorderLeicester_BRL1	BorderLeicester_BRL36	2816	1570	6815	7135	-0.0232258
BorderLeicester_BRL1	BorderLeicester_BRL37	2650	1695	6815	6883	-0.0540225
BorderLeicester_BRL1	BorderLeicester_BRL38	2807	1574	6815	7140	-0.0244357
BorderLeicester_BRL1	BorderLeicester_BRL39	2649	1687	6815	6812	-0.0532032
BorderLeicester_BRL1	BorderLeicester_BRL4	2978	433	6815	6790	0.155237
BorderLeicester_BRL1	BorderLeicester_BRL40	2937	1704	6815	7871	-0.0320714
BorderLeicester_BRL1	BorderLeicester_BRL41	2795	1592	6815	7125	-0.0279053
BorderLeicester_BRL1	BorderLeicester_BRL42	3119	1136	6815	7051	0.0610847
BorderLeicester_BRL1	BorderLeicester_BRL43	2694	1703	6815	7134	-0.0510431
BorderLeicester_BRL1	BorderLeicester_BRL44	2643	1703	6815	7054	-0.0550148
BorderLeicester_BRL1	BorderLeicester_BRL45	2611	1820	6815	6710	-0.0760813
BorderLeicester_BRL1	BorderLeicester_BRL46	2827	1484	6815	7337	-0.00996326
BorderLeicester_BRL1	BorderLeicester_BRL47	2941	1390	6815	7429	0.011303
BorderLeicester_BRL1	BorderLeicester_BRL48	2853	1404	6815	7395	0.00316678
BorderLeicester_BRL1	BorderLeicester_BRL5	2990	1053	6815	7263	0.062793
BorderLeicester_BRL1	BorderLeicester_BRL6	2829	1311	6815	7236	0.014732
BorderLeicester_BRL1	BorderLeicester_BRL7	2911	1595	6815	7698	-0.0192241
BorderLeicester_BRL1	BorderLeicester_BRL8	2884	1593	6815	7534	-0.0210468
BorderLeicester_BRL1	BorderLeicester_BRL9	2899	1694	6815	7611	-0.0338971
BorderLeicester_BRL1	Cheviot_CH11	2942	2841	6815	8888	-0.174489
BorderLeicester_BRL1	Cheviot_CH3	2915	2817	6815	8838	-0.173705
BorderLeicester_BRL1	Cheviot_CH4	2906	2761	6815	9109	-0.16428
BorderLeicester_BRL1	Cheviot_CH5	2927	2822	6815	9093	-0.170795
BorderLeicester_BRL1	Cheviot_CH8	2873	2779	6815	9041	-0.169337
BorderLeicester_BRL1	Cheviot_CH9	2829	2810	6815	8884	-0.177782
BorderLeicester_BRL1	EasyCare_EC15221	2963	2929	6815	9218	-0.180565
BorderLeicester_BRL1	EasyCare_EC9300	3115	2897	6815	9563	-0.163573
BorderLeicester_BRL1	EasyCare_EC9551	3169	2867	6815	9937	-0.153116
BorderLeicester_BRL1	EasyCare_EC9697	3194	2748	6815	9988	-0.136999
BorderLeicester_BRL1	GreyfaceDartmoor_GFD00066	2603	2882	6815	7636	-0.218739
BorderLeicester_BRL1	GreyfaceDartmoor_GFD00208	2611	2745	6815	7966	-0.194777
BorderLeicester_BRL1	GreyfaceDartmoor_GFD00531	2556	2866	6815	7629	-0.219884
BorderLeicester_BRL1	GreyfaceDartmoor_GFD0065	2729	2800	6815	8049	-0.193151
BorderLeicester_BRL1	GreyfaceDartmoor_GFD00696	2599	2786	6815	7772	-0.203812
BorderLeicester_BRL1	GreyfaceDartmoor_GFD00734	2668	2740	6815	8058	-0.189067
BorderLeicester_BRL1	GreyfaceDartmoor_GFD00845	2482	3027	6815	7472	-0.250017
BorderLeicester_BRL1	GreyfaceDartmoor_GFD00976	2531	2875	6815	7711	-0.221603
BorderLeicester_BRL1	GreyfaceDartmoor_GFD00977	2637	2855	6815	7786	-0.210465
BorderLeicester_BRL1	GreyfaceDartmoor_GFD00999	2601	2783	6815	7985	-0.200338
BorderLeicester_BRL1	GreyfaceDartmoor_GFD1	2478	2913	6815	7541	-0.233213
BorderLeicester_BRL1	GreyfaceDartmoor_GFD10	2579	3002	6815	7613	-0.237386
BorderLeicester_BRL1	GreyfaceDartmoor_GFD1091	2559	2886	6815	7720	-0.221053
BorderLeicester_BRL1	GreyfaceDartmoor_GFD11	2583	2857	6815	7699	-0.215723
BorderLeicester_BRL1	GreyfaceDartmoor_GFD1115	2552	2805	6815	7753	-0.209912
BorderLeicester_BRL1	GreyfaceDartmoor_GFD1146	2471	2960	6815	7329	-0.243849
BorderLeicester_BRL1	GreyfaceDartmoor_GFD1148	2572	2862	6815	7606	-0.21857
BorderLeicester_BRL1	GreyfaceDartmoor_GFD1180	2610	2886	6815	7746	-0.217155
BorderLeicester_BRL1	GreyfaceDartmoor_GFD2	2577	2848	6815	7741	-0.214276
BorderLeicester_BRL1	GreyfaceDartmoor_GFD3	2526	2977	6815	7552	-0.238602
BorderLeicester_BRL1	GreyfaceDartmoor_GFD4	2670	2769	6815	8108	-0.192187
BorderLeicester_BRL1	GreyfaceDartmoor_GFD5	2672	2784	6815	8055	-0.194755
BorderLeicester_BRL1	GreyfaceDartmoor_GFD6	2495	2728	6815	7688	-0.204165
BorderLeicester_BRL1	GreyfaceDartmoor_GFD662	2691	2814	6815	8184	-0.195813
BorderLeicester_BRL1	GreyfaceDartmoor_GFD7	2396	3072	6815	7280	-0.26591
BorderLeicester_BRL1	GreyfaceDartmoor_GFD748	2369	3043	6815	7156	-0.266051
BorderLeicester_BRL1	GreyfaceDartmoor_GFD8	2546	2787	6815	7709	-0.208483
BorderLeicester_BRL1	GreyfaceDartmoor_GFD9	2540	2921	6815	7546	-0.229928
BorderLeicester_BRL1	LincolnLongwool_LLW1	2299	2906	6815	6691	-0.260107
BorderLeicester_BRL1	LincolnLongwool_LLW2	2682	2614	6815	7674	-0.17572
BorderLeicester_BRL1	LincolnLongwool_LLW3	2584	2614	6815	7599	-0.183433
BorderLeicester_BRL1	LincolnLongwool_LLW4	2647	2612	6815	7726	-0.177223
BorderLeicester_BRL1	LincolnLongwool_LLW5	2648	2637	6815	7620	-0.181919
BorderLeicester_BRL1	LincolnLongwool_LLW6	2657	2562	6815	7731	-0.1696
BorderLeicester_BRL1	LincolnLongwool_LLW7	2608	2520	6815	7679	-0.167794
BorderLeicester_BRL1	Lleyn_LY1	2879	2542	6815	8837	-0.140877
BorderLeicester_BRL1	Lleyn_LY2	2558	2982	6815	7563	-0.23689
BorderLeicester_BRL1	Lleyn_LY3	2902	2543	6815	8853	-0.139392
BorderLeicester_BRL1	Lleyn_LY4	2984	2623	6815	8987	-0.143146
BorderLeicester_BRL1	Lleyn_LY5	2865	2669	6815	8543	-0.161024
BorderLeicester_BRL1	NorfolkHorn_NH1050	2329	3131	6815	7194	-0.280748
BorderLeicester_BRL1	NorfolkHorn_NH1051	2345	3368	6815	6964	-0.318673
BorderLeicester_BRL1	NorfolkHorn_NH1053	2327	3251	6815	7214	-0.297598
BorderLeicester_BRL1	NorfolkHorn_NH1122	2447	3109	6815	7459	-0.264187
BorderLeicester_BRL1	NorfolkHorn_NH1123	2382	3114	6815	7358	-0.271361
BorderLeicester_BRL1	NorfolkHorn_NH1124	2310	3220	6815	7123	-0.296312
BorderLeicester_BRL1	NorfolkHorn_NH1125	2342	3258	6815	7113	-0.299684
BorderLeicester_BRL1	NorfolkHorn_NH1128	2456	3196	6815	7279	-0.279268
BorderLeicester_BRL1	NorfolkHorn_NH1129	2380	3170	6815	7315	-0.280255
BorderLeicester_BRL1	NorfolkHorn_NH1133	2422	3256	6815	7233	-0.291145
BorderLeicester_BRL1	NorfolkHorn_NH1137	2445	3201	6815	7287	-0.280598
BorderLeicester_BRL1	NorfolkHorn_NH1138	2396	3216	6815	7232	-0.287321
BorderLeicester_BRL1	NorfolkHorn_NH1144	2293	3266	6815	6999	-0.306863
BorderLeicester_BRL1	NorfolkHorn_NH1151	2340	3285	6815	7103	-0.303923
BorderLeicester_BRL1	NorfolkHorn_NH1153	2292	3303	6815	6944	-0.31354
BorderLeicester_BRL1	NorfolkHorn_NH1154	2441	3161	6815	7306	-0.274839
BorderLeicester_BRL1	NorfolkHorn_NH1158	2436	3174	6815	7398	-0.275241
BorderLeicester_BRL1	NorfolkHorn_NH1159	2387	3169	6815	7311	-0.279697
BorderLeicester_BRL1	NorfolkHorn_NH1162	2587	3069	6815	7777	-0.243353
BorderLeicester_BRL1	NorfolkHorn_NH1163	2488	3064	6815	7620	-0.252165
BorderLeicester_BRL1	NorfolkHorn_NH595	2443	3123	6815	7516	-0.265369
BorderLeicester_BRL1	NorfolkHorn_NH675	2461	3264	6815	7383	-0.286449
BorderLeicester_BRL1	NorfolkHorn_NH677	2463	3213	6815	7479	-0.277249
BorderLeicester_BRL1	NorfolkHorn_NH769	2322	3243	6815	7224	-0.296602
BorderLeicester_BRL1	NorfolkHorn_NH874	2251	3304	6815	6926	-0.31708
BorderLeicester_BRL1	NorfolkHorn_NH880	2166	3365	6815	6706	-0.337549
BorderLeicester_BRL1	NorfolkHorn_NH884	2246	3322	6815	6887	-0.320975
BorderLeicester_BRL1	NorfolkHorn_NH916	2288	3275	6815	6923	-0.310234
BorderLeicester_BRL1	NorfolkHorn_NH975	2383	3271	6815	7133	-0.298179
BorderLeicester_BRL1	OxfordDown_OD00062	2668	2849	6815	8208	-0.201691
BorderLeicester_BRL1	OxfordDown_OD00316	2691	2868	6815	8031	-0.205106
BorderLeicester_BRL1	OxfordDown_OD00574	2587	2901	6815	7965	-0.217524
BorderLeicester_BRL1	OxfordDown_OD00647	2661	2834	6815	8069	-0.202029
BorderLeicester_BRL1	OxfordDown_OD00731	2753	2832	6815	8378	-0.191601
BorderLeicester_BRL1	OxfordDown_OD00736	2743	2744	6815	8417	-0.180213
BorderLeicester_BRL1	OxfordDown_OD00746	2632	2791	6815	7885	-0.20068
BorderLeicester_BRL1	OxfordDown_OD00951	2652	2809	6815	8213	-0.197365
BorderLeicester_BRL1	OxfordDown_OD00955	2723	2849	6815	8337	-0.196344
BorderLeicester_BRL1	OxfordDown_OD00956	2723	2790	6815	8210	-0.19015
BorderLeicester_BRL1	OxfordDown_OD01035	1963	3536	6815	6251	-0.391015
BorderLeicester_BRL1	OxfordDown_OD01037	2709	2762	6815	8187	-0.187642
BorderLeicester_BRL1	OxfordDown_OD01038	1934	3499	6815	6069	-0.393046
BorderLeicester_BRL1	OxfordDown_OD1076	2842	2728	6815	8564	-0.169972
BorderLeicester_BRL1	OxfordDown_OD1106	2795	2743	6815	8578	-0.17482
BorderLeicester_BRL1	OxfordDown_OD1107	2613	2905	6815	8007	-0.215693
BorderLeicester_BRL1	OxfordDown_OD1118	2816	2759	6815	8538	-0.175992
BorderLeicester_BRL1	OxfordDown_OD1119	2667	2825	6815	8194	-0.198747
BorderLeicester_BRL1	OxfordDown_OD1181	2602	2816	6815	8152	-0.202445
BorderLeicester_BRL1	OxfordDown_OD1182	2702	2816	6815	8313	-0.193681
BorderLeicester_BRL1	PollDorset_PD1	2761	3022	6815	8531	-0.213932
BorderLeicester_BRL1	PollDorset_PD2	2693	3157	6815	8368	-0.23849
BorderLeicester_BRL1	PollDorset_PD3	2828	3022	6815	8614	-0.208439
BorderLeicester_BRL1	PollDorset_PD4	3078	2617	6815	9617	-0.131207
BorderLeicester_BRL1	PollDorset_PD5	2884	2888	6815	8984	-0.18305
BorderLeicester_BRL1	PollDorset_PD6	2911	2768	6815	9182	-0.164093
BorderLeicester_BRL1	Ryeland_RY1	2368	2931	6815	7086	-0.251349
BorderLeicester_BRL1	Ryeland_RY10	2322	2873	6815	7164	-0.244939
BorderLeicester_BRL1	Ryeland_RY11	2243	3108	6815	6661	-0.29482
BorderLeicester_BRL1	Ryeland_RY4.1	2379	2952	6815	7230	-0.250979
BorderLeicester_BRL1	Ryeland_RY4.2	2335	2968	6815	7045	-0.259812
BorderLeicester_BRL1	Ryeland_RY5	2196	3095	6815	6605	-0.297615
BorderLeicester_BRL1	Ryeland_RY6	2353	2968	6815	7077	-0.257918
BorderLeicester_BRL1	Ryeland_RY7	2421	3024	6815	7003	-0.262484
BorderLeicester_BRL1	ScottishBlackface_SBF01	2840	3083	6815	8706	-0.21429
BorderLeicester_BRL1	ScottishBlackface_SBF02	2987	2883	6815	9227	-0.173233
BorderLeicester_BRL1	ScottishBlackface_SBF03	2900	2883	6815	9076	-0.180354
BorderLeicester_BRL1	ScottishBlackface_SBF04	2899	2954	6815	9050	-0.189663
BorderLeicester_BRL1	ScottishBlackface_SBF05	2839	2974	6815	8802	-0.199078
BorderLeicester_BRL1	ScottishBlackface_SBF06	2711	3090	6815	8654	-0.224255
BorderLeicester_BRL1	ScottishBlackface_SBF07	2872	2933	6815	9023	-0.189039
BorderLeicester_BRL1	ScottishBlackface_SBF08	2848	3019	6815	8897	-0.20303
BorderLeicester_BRL1	ScottishBlackface_SBF09	2964	2939	6815	9156	-0.182456
BorderLeicester_BRL1	ScottishBlackface_SBF10	2803	2991	6815	8862	-0.202781
BorderLeicester_BRL1	ScottishBlackface_SBF11	2956	2872	6815	9144	-0.174698
BorderLeicester_BRL1	ScottishBlackface_SBF12	2859	2987	6815	8974	-0.197289
BorderLeicester_BRL1	ScottishBlackface_SBF13	2853	2952	6815	8834	-0.194965
BorderLeicester_BRL1	ScottishBlackface_SBF14	2851	2974	6815	8940	-0.196573
BorderLeicester_BRL1	ScottishBlackface_SBF15	2781	3042	6815	8668	-0.213331
BorderLeicester_BRL1	ScottishBlackface_SBF16	2742	3030	6815	8578	-0.215553
BorderLeicester_BRL1	ScottishBlackface_SBF17	2949	2930	6815	8978	-0.184322
BorderLeicester_BRL1	ScottishBlackface_SBF18	2913	2975	6815	8905	-0.193193
BorderLeicester_BRL1	ScottishBlackface_SBF19	2900	2923	6815	9019	-0.186055
BorderLeicester_BRL1	ScottishBlackface_SBF20	2805	3026	6815	8660	-0.209822
BorderLeicester_BRL1	ScottishBlackface_SBF21	2768	2984	6815	8743	-0.205682
BorderLeicester_BRL1	ScottishBlackface_SBF22	2910	3026	6815	8907	-0.199847
BorderLeicester_BRL1	ScottishBlackface_SBF23	2909	2915	6815	9057	-0.184035
BorderLeicester_BRL1	ScottishBlackface_SBF24	2702	3128	6815	8439	-0.232988
BorderLeicester_BRL1	ScottishBlackface_SBF26	2953	2996	6815	8946	-0.192818
BorderLeicester_BRL1	ScottishBlackface_SBF27	2970	2890	6815	9059	-0.177019
BorderLeicester_BRL1	ScottishBlackface_SBF28	2722	3013	6815	8564	-0.214838
BorderLeicester_BRL1	ScottishBlackface_SBF29	2884	3044	6815	8824	-0.204872
BorderLeicester_BRL1	ScottishBlackface_SBF30	2841	2978	6815	8806	-0.199411
BorderLeicester_BRL1	ScottishBlackface_SBF31	2867	3024	6815	8815	-0.203519
BorderLeicester_BRL1	ScottishBlackface_SBF33	2821	2947	6815	8891	-0.195658
BorderLeicester_BRL1	ScottishBlackface_SBF34	2697	3156	6815	8294	-0.239261
BorderLeicester_BRL1	ScottishBlackface_SBF36	2831	2924	6815	8898	-0.192007
BorderLeicester_BRL1	ScottishBlackface_SBF38	2768	3085	6815	8529	-0.221715
BorderLeicester_BRL1	ScottishBlackface_SBF39	2758	3117	6815	8512	-0.226789
BorderLeicester_BRL1	ScottishBlackface_SBF40	2615	3162	6815	8193	-0.247135
BorderLeicester_BRL1	ScottishBlackface_SBF41	2656	3153	6815	8348	-0.240718
BorderLeicester_BRL1	ScottishBlackface_SBF42	2799	2989	6815	8758	-0.204135
BorderLeicester_BRL1	ScottishBlackface_SBF43	2836	2916	6815	9008	-0.189345
BorderLeicester_BRL1	ScottishBlackface_SBF44	2798	2995	6815	8728	-0.205366
BorderLeicester_BRL1	ScottishBlackface_SBF45	2824	2949	6815	8941	-0.1951
BorderLeicester_BRL1	ScottishBlackface_SBF46	2841	3005	6815	8922	-0.201373
BorderLeicester_BRL1	ScottishBlackface_SBF47	2889	2953	6815	8937	-0.191531
BorderLeicester_BRL1	ScottishBlackface_SBF48	2966	2888	6815	9040	-0.177231
BorderLeicester_BRL1	ScottishBlackface_SBF49	2912	3026	6815	8909	-0.199695
BorderLeicester_BRL1	ScottishBlackface_SBF50	2810	3153	6815	8541	-0.227663
BorderLeicester_BRL1	ScottishBlackface_SBF51	2865	2957	6815	8897	-0.194055
BorderLeicester_BRL1	ScottishBlackface_SBF52	2759	3024	6815	8711	-0.211838
BorderLeicester_BRL1	ScottishBlackface_SBF53	2908	2908	6815	9013	-0.183725
BorderLeicester_BRL1	ScottishBlackface_SBF54	2853	2936	6815	8976	-0.191185
BorderLeicester_BRL1	ScottishBlackface_SBF55	2828	3086	6815	8650	-0.21623
BorderLeicester_BRL1	ScottishBlackface_SBF56	2841	2987	6815	8827	-0.200294
BorderLeicester_BRL1	ScottishBlackface_SBF57	2865	3095	6815	8800	-0.212936
BorderLeicester_BRL1	ScottishBlackface_SBF58	2768	3053	6815	8670	-0.215563
BorderLeicester_BRL1	ScottishBlackface_SBF59	2816	3048	6815	8708	-0.211299
BorderLeicester_BRL1	ScottishBlackface_SBF60	2777	2962	6815	8775	-0.20186
BorderLeicester_BRL1	Suffolk_SU1	2385	3367	6815	7482	-0.30419
BorderLeicester_BRL1	Suffolk_SU2	2368	3420	6815	7272	-0.317456
BorderLeicester_BRL1	Suffolk_SU3	3146	2367	6815	9473	-0.0974951
BorderLeicester_BRL1	Suffolk_SU4	3070	2382	6815	9304	-0.105093
BorderLeicester_BRL1	Suffolk_SU8	3055	2354	6815	9210	-0.103151
BorderLeicester_BRL1	Suffolk_SU9	3178	2393	6815	9336	-0.0995604
BorderLeicester_BRL1	WhitefaceWoodland_WFW1	2408	3474	6815	7478	-0.317638
BorderLeicester_BRL1	WhitefaceWoodland_WFW2	2670	3061	6815	8398	-0.226911
BorderLeicester_BRL1	WhitefaceWoodland_WFW3	2690	3154	6815	8254	-0.240096
BorderLeicester_BRL1	WhitefaceWoodland_WFW4	2696	3140	6815	8237	-0.238108
BorderLeicester_BRL1	WhitefaceWoodland_WFW5	2699	3159	6815	8316	-0.239178
BorderLeicester_BRL1	WhitefaceWoodland_WFW6	2635	3156	6815	8184	-0.24515
BorderLeicester_BRL1	WiltshireHorn_WH101	2225	3464	6815	6697	-0.348061
BorderLeicester_BRL1	WiltshireHorn_WH111	2065	3483	6815	6455	-0.369329
BorderLeicester_BRL1	WiltshireHorn_WH141	2318	3278	6815	7147	-0.303538
BorderLeicester_BRL1	WiltshireHorn_WH152	1766	3875	6815	5609	-0.481648
BorderLeicester_BRL1	WiltshireHorn_WH154	1929	3870	6815	5824	-0.459767
BorderLeicester_BRL1	WiltshireHorn_WH22	2388	2942	6815	7370	-0.246458
BorderLeicester_BRL1	WiltshireHorn_WH82	2437	2715	6815	7501	-0.209067
BorderLeicester_BRL1	WiltshireHorn_WH85	2294	3418	6815	6938	-0.330255
BorderLeicester_BRL10	BorderLeicester_BL1	2157	2216	7257	5481	-0.178599
BorderLeicester_BRL10	BorderLeicester_BRL1	2811	1295	7257	6815	0.0157049
BorderLeicester_BRL10	BorderLeicester_BRL10	7257	0	7257	7257	0.5
BorderLeicester_BRL10	BorderLeicester_BRL11	2839	1543	7257	7006	-0.0173175
BorderLeicester_BRL10	BorderLeicester_BRL12	3003	1471	7257	7342	0.00417837
BorderLeicester_BRL10	BorderLeicester_BRL13	2856	1497	7257	7180	-0.00955877
BorderLeicester_BRL10	BorderLeicester_BRL14	2871	1580	7257	7003	-0.0202665
BorderLeicester_BRL10	BorderLeicester_BRL15	2999	1552	7257	7421	-0.00715356
BorderLeicester_BRL10	BorderLeicester_BRL16	2863	1500	7257	7228	-0.00945806
BorderLeicester_BRL10	BorderLeicester_BRL17	3168	1509	7257	7763	0.00998668
BorderLeicester_BRL10	BorderLeicester_BRL18	2852	1568	7257	7038	-0.0198671
BorderLeicester_BRL10	BorderLeicester_BRL19	2721	1565	7257	6801	-0.0290938
BorderLeicester_BRL10	BorderLeicester_BRL2	3076	1396	7257	7323	0.0194787
BorderLeicester_BRL10	BorderLeicester_BRL20	2918	1489	7257	7178	-0.00415656
BorderLeicester_BRL10	BorderLeicester_BRL21	2973	1433	7257	7278	0.00736154
BorderLeicester_BRL10	BorderLeicester_BRL22	3123	1424	7257	7329	0.0188537
BorderLeicester_BRL10	BorderLeicester_BRL23	2914	1606	7257	7133	-0.0207088
BorderLeicester_BRL10	BorderLeicester_BRL24	2979	1512	7257	7319	-0.00308727
BorderLeicester_BRL10	BorderLeicester_BRL25	3011	1531	7257	7414	-0.00347625
BorderLeicester_BRL10	BorderLeicester_BRL26	2941	1499	7257	7295	-0.00391699
BorderLeicester_BRL10	BorderLeicester_BRL27	2861	1612	7257	6968	-0.0255185
BorderLeicester_BRL10	BorderLeicester_BRL28	3189	1203	7257	7547	0.0528911
BorderLeicester_BRL10	BorderLeicester_BRL29	3063	1503	7257	7533	0.00385396
BorderLeicester_BRL10	BorderLeicester_BRL3	2817	1202	7257	6791	0.0293992
BorderLeicester_BRL10	BorderLeicester_BRL30	2841	1694	7257	7162	-0.0379361
BorderLeicester_BRL10	BorderLeicester_BRL31	2656	1799	7257	6703	-0.0674785
BorderLeicester_BRL10	BorderLeicester_BRL32	3050	1507	7257	7279	0.00247661
BorderLeicester_BRL10	BorderLeicester_BRL33	2909	1732	7257	7148	-0.0385283
BorderLeicester_BRL10	BorderLeicester_BRL34	2919	1522	7257	7366	-0.00854818
BorderLeicester_BRL10	BorderLeicester_BRL35	2992	1579	7257	7264	-0.0114317
BorderLeicester_BRL10	BorderLeicester_BRL36	2856	1439	7257	7135	-0.00152863
BorderLeicester_BRL10	BorderLeicester_BRL37	2759	1558	7257	6883	-0.0252475
BorderLeicester_BRL10	BorderLeicester_BRL38	2838	1640	7257	7140	-0.0307008
BorderLeicester_BRL10	BorderLeicester_BRL39	2766	1627	7257	6812	-0.0346862
BorderLeicester_BRL10	BorderLeicester_BRL4	3015	1045	7257	6790	0.0658504
BorderLeicester_BRL10	BorderLeicester_BRL40	3102	1633	7257	7871	-0.0108408
BorderLeicester_BRL10	BorderLeicester_BRL41	2821	1675	7257	7125	-0.0367821
BorderLeicester_BRL10	BorderLeicester_BRL42	3115	1039	7257	7051	0.0724769
BorderLeicester_BRL10	BorderLeicester_BRL43	2997	1583	7257	7134	-0.0117435
BorderLeicester_BRL10	BorderLeicester_BRL44	2755	1729	7257	7054	-0.0491231
BorderLeicester_BRL10	BorderLeicester_BRL45	2699	1674	7257	6710	-0.0464667
BorderLeicester_BRL10	BorderLeicester_BRL46	2951	1360	7257	7337	0.0158284
BorderLeicester_BRL10	BorderLeicester_BRL47	3006	1438	7257	7429	0.00885197
BorderLeicester_BRL10	BorderLeicester_BRL48	3007	1411	7257	7395	0.0126263
BorderLeicester_BRL10	BorderLeicester_BRL5	3129	1389	7257	7263	0.0241736
BorderLeicester_BRL10	BorderLeicester_BRL6	2981	1484	7257	7236	0.000896985
BorderLeicester_BRL10	BorderLeicester_BRL7	3114	1475	7257	7698	0.0109662
BorderLeicester_BRL10	BorderLeicester_BRL8	2988	1495	7257	7534	-0.000135217
BorderLeicester_BRL10	BorderLeicester_BRL9	2952	1651	7257	7611	-0.0235405
BorderLeicester_BRL10	Cheviot_CH11	3036	2661	7257	8888	-0.141592
BorderLeicester_BRL10	Cheviot_CH3	3107	2758	7257	8838	-0.149674
BorderLeicester_BRL10	Cheviot_CH4	3141	2720	7257	9109	-0.140474
BorderLeicester_BRL10	Cheviot_CH5	3177	2684	7257	9093	-0.134006
BorderLeicester_BRL10	Cheviot_CH8	3099	2635	7257	9041	-0.133207
BorderLeicester_BRL10	Cheviot_CH9	3018	2725	7257	8884	-0.150672
BorderLeicester_BRL10	EasyCare_EC15221	3069	2843	7257	9218	-0.158847
BorderLeicester_BRL10	EasyCare_EC9300	3217	2709	7257	9563	-0.130856
BorderLeicester_BRL10	EasyCare_EC9551	3372	2735	7257	9937	-0.122019
BorderLeicester_BRL10	EasyCare_EC9697	3396	2712	7257	9988	-0.117599
BorderLeicester_BRL10	GreyfaceDartmoor_GFD00066	2733	2864	7257	7636	-0.201101
BorderLeicester_BRL10	GreyfaceDartmoor_GFD00208	2822	2679	7257	7966	-0.16659
BorderLeicester_BRL10	GreyfaceDartmoor_GFD00531	2835	2837	7257	7629	-0.190716
BorderLeicester_BRL10	GreyfaceDartmoor_GFD0065	2835	2712	7257	8049	-0.169149
BorderLeicester_BRL10	GreyfaceDartmoor_GFD00696	2721	2699	7257	7772	-0.178122
BorderLeicester_BRL10	GreyfaceDartmoor_GFD00734	2861	2721	7257	8058	-0.168528
BorderLeicester_BRL10	GreyfaceDartmoor_GFD00845	2673	2879	7257	7472	-0.209451
BorderLeicester_BRL10	GreyfaceDartmoor_GFD00976	2713	2807	7257	7711	-0.193813
BorderLeicester_BRL10	GreyfaceDartmoor_GFD00977	2752	2776	7257	7786	-0.186133
BorderLeicester_BRL10	GreyfaceDartmoor_GFD00999	2804	2665	7257	7985	-0.165726
BorderLeicester_BRL10	GreyfaceDartmoor_GFD1	2621	2861	7257	7541	-0.209555
BorderLeicester_BRL10	GreyfaceDartmoor_GFD10	2701	2894	7257	7613	-0.207599
BorderLeicester_BRL10	GreyfaceDartmoor_GFD1091	2694	2772	7257	7720	-0.190292
BorderLeicester_BRL10	GreyfaceDartmoor_GFD11	2695	2774	7257	7699	-0.19076
BorderLeicester_BRL10	GreyfaceDartmoor_GFD1115	2762	2759	7257	7753	-0.183611
BorderLeicester_BRL10	GreyfaceDartmoor_GFD1146	2550	2882	7257	7329	-0.220348
BorderLeicester_BRL10	GreyfaceDartmoor_GFD1148	2728	2786	7257	7606	-0.191348
BorderLeicester_BRL10	GreyfaceDartmoor_GFD1180	2764	2754	7257	7746	-0.182897
BorderLeicester_BRL10	GreyfaceDartmoor_GFD2	2733	2803	7257	7741	-0.191559
BorderLeicester_BRL10	GreyfaceDartmoor_GFD3	2611	2828	7257	7552	-0.205618
BorderLeicester_BRL10	GreyfaceDartmoor_GFD4	2859	2711	7257	8108	-0.166808
BorderLeicester_BRL10	GreyfaceDartmoor_GFD5	2812	2685	7257	8055	-0.167059
BorderLeicester_BRL10	GreyfaceDartmoor_GFD6	2763	2713	7257	7688	-0.178187
BorderLeicester_BRL10	GreyfaceDartmoor_GFD662	2852	2629	7257	8184	-0.155819
BorderLeicester_BRL10	GreyfaceDartmoor_GFD7	2587	2983	7257	7280	-0.232441
BorderLeicester_BRL10	GreyfaceDartmoor_GFD748	2543	2988	7257	7156	-0.238188
BorderLeicester_BRL10	GreyfaceDartmoor_GFD8	2759	2737	7257	7709	-0.181411
BorderLeicester_BRL10	GreyfaceDartmoor_GFD9	2696	2802	7257	7546	-0.196447
BorderLeicester_BRL10	LincolnLongwool_LLW1	2399	2767	7257	6691	-0.224763
BorderLeicester_BRL10	LincolnLongwool_LLW2	2744	2503	7257	7674	-0.151497
BorderLeicester_BRL10	LincolnLongwool_LLW3	2695	2546	7257	7599	-0.161349
BorderLeicester_BRL10	LincolnLongwool_LLW4	2796	2538	7257	7726	-0.152172
BorderLeicester_BRL10	LincolnLongwool_LLW5	2714	2463	7257	7620	-0.148686
BorderLeicester_BRL10	LincolnLongwool_LLW6	2714	2476	7257	7731	-0.149319
BorderLeicester_BRL10	LincolnLongwool_LLW7	2763	2474	7257	7679	-0.146291
BorderLeicester_BRL10	Lleyn_LY1	3088	2439	7257	8837	-0.111222
BorderLeicester_BRL10	Lleyn_LY2	2636	2813	7257	7563	-0.201754
BorderLeicester_BRL10	Lleyn_LY3	3057	2395	7257	8853	-0.107573
BorderLeicester_BRL10	Lleyn_LY4	3087	2524	7257	8987	-0.120721
BorderLeicester_BRL10	Lleyn_LY5	3010	2593	7257	8543	-0.137722
BorderLeicester_BRL10	NorfolkHorn_NH1050	2512	2985	7257	7194	-0.239291
BorderLeicester_BRL10	NorfolkHorn_NH1051	2499	3221	7257	6964	-0.277266
BorderLeicester_BRL10	NorfolkHorn_NH1053	2534	3070	7257	7214	-0.249188
BorderLeicester_BRL10	NorfolkHorn_NH1122	2683	3023	7257	7459	-0.228527
BorderLeicester_BRL10	NorfolkHorn_NH1123	2626	3032	7257	7358	-0.235238
BorderLeicester_BRL10	NorfolkHorn_NH1124	2549	3096	7257	7123	-0.253338
BorderLeicester_BRL10	NorfolkHorn_NH1125	2558	3143	7257	7113	-0.259429
BorderLeicester_BRL10	NorfolkHorn_NH1128	2521	3024	7257	7279	-0.242639
BorderLeicester_BRL10	NorfolkHorn_NH1129	2542	3061	7257	7315	-0.245677
BorderLeicester_BRL10	NorfolkHorn_NH1133	2533	3076	7257	7233	-0.249758
BorderLeicester_BRL10	NorfolkHorn_NH1137	2532	3014	7257	7287	-0.240374
BorderLeicester_BRL10	NorfolkHorn_NH1138	2619	3083	7257	7232	-0.244806
BorderLeicester_BRL10	NorfolkHorn_NH1144	2487	3120	7257	6999	-0.263258
BorderLeicester_BRL10	NorfolkHorn_NH1151	2513	3177	7257	7103	-0.267479
BorderLeicester_BRL10	NorfolkHorn_NH1153	2467	3149	7257	6944	-0.26977
BorderLeicester_BRL10	NorfolkHorn_NH1154	2592	3064	7257	7306	-0.242807
BorderLeicester_BRL10	NorfolkHorn_NH1158	2673	3069	7257	7398	-0.236438
BorderLeicester_BRL10	NorfolkHorn_NH1159	2536	3063	7257	7311	-0.246431
BorderLeicester_BRL10	NorfolkHorn_NH1162	2738	2914	7257	7777	-0.205534
BorderLeicester_BRL10	NorfolkHorn_NH1163	2732	2950	7257	7620	-0.212946
BorderLeicester_BRL10	NorfolkHorn_NH595	2610	3036	7257	7516	-0.234346
BorderLeicester_BRL10	NorfolkHorn_NH675	2577	3080	7257	7383	-0.24474
BorderLeicester_BRL10	NorfolkHorn_NH677	2652	3110	7257	7479	-0.242128
BorderLeicester_BRL10	NorfolkHorn_NH769	2519	3084	7257	7224	-0.251985
BorderLeicester_BRL10	NorfolkHorn_NH874	2430	3167	7257	6926	-0.275259
BorderLeicester_BRL10	NorfolkHorn_NH880	2376	3192	7257	6706	-0.287044
BorderLeicester_BRL10	NorfolkHorn_NH884	2396	3146	7257	6887	-0.275452
BorderLeicester_BRL10	NorfolkHorn_NH916	2422	3075	7257	6923	-0.262906
BorderLeicester_BRL10	NorfolkHorn_NH975	2475	3091	7257	7133	-0.257609
BorderLeicester_BRL10	OxfordDown_OD00062	2931	2776	7257	8208	-0.169479
BorderLeicester_BRL10	OxfordDown_OD00316	2818	2745	7257	8031	-0.174778
BorderLeicester_BRL10	OxfordDown_OD00574	2732	2845	7257	7965	-0.194324
BorderLeicester_BRL10	OxfordDown_OD00647	2820	2800	7257	8069	-0.181391
BorderLeicester_BRL10	OxfordDown_OD00731	2962	2748	7257	8378	-0.162072
BorderLeicester_BRL10	OxfordDown_OD00736	3011	2722	7257	8417	-0.155225
BorderLeicester_BRL10	OxfordDown_OD00746	2759	2718	7257	7885	-0.176793
BorderLeicester_BRL10	OxfordDown_OD00951	2950	2807	7257	8213	-0.172204
BorderLeicester_BRL10	OxfordDown_OD00955	2867	2720	7257	8337	-0.164999
BorderLeicester_BRL10	OxfordDown_OD00956	2849	2710	7257	8210	-0.166225
BorderLeicester_BRL10	OxfordDown_OD01035	2162	3496	7257	6251	-0.357566
BorderLeicester_BRL10	OxfordDown_OD01037	2899	2712	7257	8187	-0.163494
BorderLeicester_BRL10	OxfordDown_OD01038	2064	3476	7257	6069	-0.366802
BorderLeicester_BRL10	OxfordDown_OD1076	2974	2697	7257	8564	-0.152961
BorderLeicester_BRL10	OxfordDown_OD1106	3051	2694	7257	8578	-0.147584
BorderLeicester_BRL10	OxfordDown_OD1107	2776	2846	7257	8007	-0.191038
BorderLeicester_BRL10	OxfordDown_OD1118	3040	2689	7257	8538	-0.148022
BorderLeicester_BRL10	OxfordDown_OD1119	2862	2759	7257	8194	-0.171898
BorderLeicester_BRL10	OxfordDown_OD1181	2843	2738	7257	8152	-0.170874
BorderLeicester_BRL10	OxfordDown_OD1182	2940	2752	7257	8313	-0.164676
BorderLeicester_BRL10	PollDorset_PD1	2914	2855	7257	8531	-0.177097
BorderLeicester_BRL10	PollDorset_PD2	2865	2965	7257	8368	-0.19616
BorderLeicester_BRL10	PollDorset_PD3	2962	2939	7257	8614	-0.183731
BorderLeicester_BRL10	PollDorset_PD4	3275	2553	7257	9617	-0.10851
BorderLeicester_BRL10	PollDorset_PD5	3052	2769	7257	8984	-0.153069
BorderLeicester_BRL10	PollDorset_PD6	3152	2781	7257	9182	-0.146603
BorderLeicester_BRL10	Ryeland_RY1	2500	2914	7257	7086	-0.23203
BorderLeicester_BRL10	Ryeland_RY10	2535	2871	7257	7164	-0.222384
BorderLeicester_BRL10	Ryeland_RY11	2386	3065	7257	6661	-0.269004
BorderLeicester_BRL10	Ryeland_RY4.1	2569	2907	7257	7230	-0.223994
BorderLeicester_BRL10	Ryeland_RY4.2	2486	2970	7257	7045	-0.241505
BorderLeicester_BRL10	Ryeland_RY5	2325	3068	7257	6605	-0.274924
BorderLeicester_BRL10	Ryeland_RY6	2552	2956	7257	7077	-0.234408
BorderLeicester_BRL10	Ryeland_RY7	2476	2953	7257	7003	-0.240533
BorderLeicester_BRL10	ScottishBlackface_SBF01	2957	3008	7257	8706	-0.191631
BorderLeicester_BRL10	ScottishBlackface_SBF02	3168	2773	7257	9227	-0.144261
BorderLeicester_BRL10	ScottishBlackface_SBF03	3057	2782	7257	9076	-0.153493
BorderLeicester_BRL10	ScottishBlackface_SBF04	3089	2830	7257	9050	-0.157662
BorderLeicester_BRL10	ScottishBlackface_SBF05	3047	2887	7257	8802	-0.169811
BorderLeicester_BRL10	ScottishBlackface_SBF06	2926	2928	7257	8654	-0.184149
BorderLeicester_BRL10	ScottishBlackface_SBF07	3078	2863	7257	9023	-0.162654
BorderLeicester_BRL10	ScottishBlackface_SBF08	3094	2914	7257	8897	-0.169246
BorderLeicester_BRL10	ScottishBlackface_SBF09	3124	2777	7257	9156	-0.148053
BorderLeicester_BRL10	ScottishBlackface_SBF10	2990	2902	7257	8862	-0.174577
BorderLeicester_BRL10	ScottishBlackface_SBF11	3142	2773	7257	9144	-0.146576
BorderLeicester_BRL10	ScottishBlackface_SBF12	3023	2844	7257	8974	-0.164192
BorderLeicester_BRL10	ScottishBlackface_SBF13	3034	2864	7257	8834	-0.167423
BorderLeicester_BRL10	ScottishBlackface_SBF14	3054	2799	7257	8940	-0.157066
BorderLeicester_BRL10	ScottishBlackface_SBF15	2971	2941	7257	8668	-0.182794
BorderLeicester_BRL10	ScottishBlackface_SBF16	2962	2983	7257	8578	-0.189706
BorderLeicester_BRL10	ScottishBlackface_SBF17	3090	2827	7257	8978	-0.15793
BorderLeicester_BRL10	ScottishBlackface_SBF18	3025	2845	7257	8905	-0.164893
BorderLeicester_BRL10	ScottishBlackface_SBF19	3099	2806	7257	9019	-0.154399
BorderLeicester_BRL10	ScottishBlackface_SBF20	2951	2890	7257	8660	-0.177734
BorderLeicester_BRL10	ScottishBlackface_SBF21	2978	2825	7257	8743	-0.167
BorderLeicester_BRL10	ScottishBlackface_SBF22	3021	2868	7257	8907	-0.167966
BorderLeicester_BRL10	ScottishBlackface_SBF23	3145	2799	7257	9057	-0.150362
BorderLeicester_BRL10	ScottishBlackface_SBF24	2907	3048	7257	8439	-0.203173
BorderLeicester_BRL10	ScottishBlackface_SBF26	3042	2841	7257	8946	-0.162933
BorderLeicester_BRL10	ScottishBlackface_SBF27	3101	2750	7257	9059	-0.147034
BorderLeicester_BRL10	ScottishBlackface_SBF28	2914	3004	7257	8564	-0.195563
BorderLeicester_BRL10	ScottishBlackface_SBF29	2991	2885	7257	8824	-0.172813
BorderLeicester_BRL10	ScottishBlackface_SBF30	3027	2864	7257	8806	-0.16815
BorderLeicester_BRL10	ScottishBlackface_SBF31	3007	2926	7257	8815	-0.177016
BorderLeicester_BRL10	ScottishBlackface_SBF33	3013	2882	7257	8891	-0.170362
BorderLeicester_BRL10	ScottishBlackface_SBF34	2869	3078	7257	8294	-0.211369
BorderLeicester_BRL10	ScottishBlackface_SBF36	3057	2913	7257	8898	-0.171402
BorderLeicester_BRL10	ScottishBlackface_SBF38	2911	2937	7257	8529	-0.187698
BorderLeicester_BRL10	ScottishBlackface_SBF39	2884	2960	7257	8512	-0.19253
BorderLeicester_BRL10	ScottishBlackface_SBF40	2758	3056	7257	8193	-0.217087
BorderLeicester_BRL10	ScottishBlackface_SBF41	2903	3115	7257	8348	-0.213201
BorderLeicester_BRL10	ScottishBlackface_SBF42	3019	2919	7257	8758	-0.176022
BorderLeicester_BRL10	ScottishBlackface_SBF43	3127	2886	7257	9008	-0.162619
BorderLeicester_BRL10	ScottishBlackface_SBF44	2933	2911	7257	8728	-0.180732
BorderLeicester_BRL10	ScottishBlackface_SBF45	3099	2869	7257	8941	-0.162921
BorderLeicester_BRL10	ScottishBlackface_SBF46	3047	2908	7257	8922	-0.171148
BorderLeicester_BRL10	ScottishBlackface_SBF47	3011	2829	7257	8937	-0.163456
BorderLeicester_BRL10	ScottishBlackface_SBF48	3102	2774	7257	9040	-0.150089
BorderLeicester_BRL10	ScottishBlackface_SBF49	3071	2881	7257	8909	-0.16646
BorderLeicester_BRL10	ScottishBlackface_SBF50	2949	3030	7257	8541	-0.196924
BorderLeicester_BRL10	ScottishBlackface_SBF51	2956	2863	7257	8897	-0.171475
BorderLeicester_BRL10	ScottishBlackface_SBF52	2976	2964	7257	8711	-0.18487
BorderLeicester_BRL10	ScottishBlackface_SBF53	3075	2833	7257	9013	-0.15925
BorderLeicester_BRL10	ScottishBlackface_SBF54	2994	2783	7257	8976	-0.158443
BorderLeicester_BRL10	ScottishBlackface_SBF55	2976	2951	7257	8650	-0.183944
BorderLeicester_BRL10	ScottishBlackface_SBF56	3034	2918	7257	8827	-0.17421
BorderLeicester_BRL10	ScottishBlackface_SBF57	2997	2946	7257	8800	-0.180295
BorderLeicester_BRL10	ScottishBlackface_SBF58	3006	3016	7257	8670	-0.189992
BorderLeicester_BRL10	ScottishBlackface_SBF59	2931	2884	7257	8708	-0.177701
BorderLeicester_BRL10	ScottishBlackface_SBF60	2980	2871	7257	8775	-0.17228
BorderLeicester_BRL10	Suffolk_SU1	2632	3279	7257	7482	-0.266368
BorderLeicester_BRL10	Suffolk_SU2	2532	3330	7257	7272	-0.284121
BorderLeicester_BRL10	Suffolk_SU3	3312	2268	7257	9473	-0.073162
BorderLeicester_BRL10	Suffolk_SU4	3277	2284	7257	9304	-0.0779542
BorderLeicester_BRL10	Suffolk_SU8	3176	2271	7257	9210	-0.0829538
BorderLeicester_BRL10	Suffolk_SU9	3328	2288	7257	9336	-0.0752124
BorderLeicester_BRL10	WhitefaceWoodland_WFW1	2512	3348	7257	7478	-0.28395
BorderLeicester_BRL10	WhitefaceWoodland_WFW2	2861	2985	7257	8398	-0.198595
BorderLeicester_BRL10	WhitefaceWoodland_WFW3	2839	3088	7257	8254	-0.215138
BorderLeicester_BRL10	WhitefaceWoodland_WFW4	2767	2977	7257	8237	-0.205693
BorderLeicester_BRL10	WhitefaceWoodland_WFW5	2778	3058	7257	8316	-0.214345
BorderLeicester_BRL10	WhitefaceWoodland_WFW6	2789	3139	7257	8184	-0.225957
BorderLeicester_BRL10	WiltshireHorn_WH101	2308	3427	7257	6697	-0.325785
BorderLeicester_BRL10	WiltshireHorn_WH111	2189	3482	7257	6455	-0.348235
BorderLeicester_BRL10	WiltshireHorn_WH141	2522	3264	7257	7147	-0.278117
BorderLeicester_BRL10	WiltshireHorn_WH152	1873	3757	7257	5609	-0.438442
BorderLeicester_BRL10	WiltshireHorn_WH154	1993	3735	7257	5824	-0.418699
BorderLeicester_BRL10	WiltshireHorn_WH22	2524	2879	7257	7370	-0.221098
BorderLeicester_BRL10	WiltshireHorn_WH82	2565	2723	7257	7501	-0.195216
BorderLeicester_BRL10	WiltshireHorn_WH85	2309	3321	7257	6938	-0.305248
BorderLeicester_BRL11	BorderLeicester_BL1	2125	2245	7006	5481	-0.189397
BorderLeicester_BRL11	BorderLeicester_BRL1	2735	1720	7006	6815	-0.0510093
BorderLeicester_BRL11	BorderLeicester_BRL10	2839	1543	7006	7257	-0.0173175
BorderLeicester_BRL11	BorderLeicester_BRL11	7006	0	7006	7006	0.5
BorderLeicester_BRL11	BorderLeicester_BRL12	2915	1466	7006	7342	-0.00118483
BorderLeicester_BRL11	BorderLeicester_BRL13	2878	1475	7006	7180	-0.00507543
BorderLeicester_BRL11	BorderLeicester_BRL14	2828	1708	7006	7003	-0.041973
BorderLeicester_BRL11	BorderLeicester_BRL15	2969	1507	7006	7421	-0.00311915
BorderLeicester_BRL11	BorderLeicester_BRL16	2797	1583	7006	7228	-0.0259238
BorderLeicester_BRL11	BorderLeicester_BRL17	3088	1439	7006	7763	0.014219
BorderLeicester_BRL11	BorderLeicester_BRL18	2807	1666	7006	7038	-0.0373825
BorderLeicester_BRL11	BorderLeicester_BRL19	2687	1701	7006	6801	-0.0517853
BorderLeicester_BRL11	BorderLeicester_BRL2	2939	1578	7006	7323	-0.0151441
BorderLeicester_BRL11	BorderLeicester_BRL20	2811	1628	7006	7178	-0.0313734
BorderLeicester_BRL11	BorderLeicester_BRL21	2860	1520	7006	7278	-0.0126015
BorderLeicester_BRL11	BorderLeicester_BRL22	2867	1504	7006	7329	-0.00983607
BorderLeicester_BRL11	BorderLeicester_BRL23	2787	1576	7006	7133	-0.0258151
BorderLeicester_BRL11	BorderLeicester_BRL24	2936	1502	7006	7319	-0.00474695
BorderLeicester_BRL11	BorderLeicester_BRL25	2862	1473	7006	7414	-0.00582524
BorderLeicester_BRL11	BorderLeicester_BRL26	2852	1599	7006	7295	-0.0241941
BorderLeicester_BRL11	BorderLeicester_BRL27	2770	1673	7006	6968	-0.0412194
BorderLeicester_BRL11	BorderLeicester_BRL28	3054	1486	7006	7547	0.00563458
BorderLeicester_BRL11	BorderLeicester_BRL29	2946	1572	7006	7533	-0.0136185
BorderLeicester_BRL11	BorderLeicester_BRL3	2771	1670	7006	6791	-0.0412408
BorderLeicester_BRL11	BorderLeicester_BRL30	2791	1600	7006	7162	-0.0288679
BorderLeicester_BRL11	BorderLeicester_BRL31	2560	1748	7006	6703	-0.0682763
BorderLeicester_BRL11	BorderLeicester_BRL32	2931	1553	7006	7279	-0.0122506
BorderLeicester_BRL11	BorderLeicester_BRL33	2822	1617	7006	7148	-0.0291084
BorderLeicester_BRL11	BorderLeicester_BRL34	2984	1494	7006	7366	-0.000278319
BorderLeicester_BRL11	BorderLeicester_BRL35	2909	1537	7006	7264	-0.0115627
BorderLeicester_BRL11	BorderLeicester_BRL36	2785	1548	7006	7135	-0.0219928
BorderLeicester_BRL11	BorderLeicester_BRL37	2685	1556	7006	6883	-0.0307438
BorderLeicester_BRL11	BorderLeicester_BRL38	2794	1641	7006	7140	-0.0344974
BorderLeicester_BRL11	BorderLeicester_BRL39	2741	1640	7006	6812	-0.0390071
BorderLeicester_BRL11	BorderLeicester_BRL4	2708	1631	7006	6790	-0.0401566
BorderLeicester_BRL11	BorderLeicester_BRL40	2983	1613	7006	7871	-0.0163339
BorderLeicester_BRL11	BorderLeicester_BRL41	2734	1658	7006	7125	-0.041186
BorderLeicester_BRL11	BorderLeicester_BRL42	2818	1571	7006	7051	-0.023049
BorderLeicester_BRL11	BorderLeicester_BRL43	2831	1613	7006	7134	-0.0279349
BorderLeicester_BRL11	BorderLeicester_BRL44	2710	1734	7006	7054	-0.0539118
BorderLeicester_BRL11	BorderLeicester_BRL45	2663	1693	7006	6710	-0.0527122
BorderLeicester_BRL11	BorderLeicester_BRL46	2846	1506	7006	7337	-0.0115736
BorderLeicester_BRL11	BorderLeicester_BRL47	2996	1411	7006	7429	0.012054
BorderLeicester_BRL11	BorderLeicester_BRL48	2921	1496	7006	7395	-0.00493021
BorderLeicester_BRL11	BorderLeicester_BRL5	2878	1635	7006	7263	-0.0274721
BorderLeicester_BRL11	BorderLeicester_BRL6	2747	1486	7006	7236	-0.0157983
BorderLeicester_BRL11	BorderLeicester_BRL7	2937	1496	7006	7698	-0.00374048
BorderLeicester_BRL11	BorderLeicester_BRL8	2969	1480	7006	7534	0.000618982
BorderLeicester_BRL11	BorderLeicester_BRL9	2857	1544	7006	7611	-0.0158035
BorderLeicester_BRL11	Cheviot_CH11	2989	2808	7006	8888	-0.165282
BorderLeicester_BRL11	Cheviot_CH3	3013	2795	7006	8838	-0.162648
BorderLeicester_BRL11	Cheviot_CH4	3040	2792	7006	9109	-0.157865
BorderLeicester_BRL11	Cheviot_CH5	2985	2750	7006	9093	-0.156221
BorderLeicester_BRL11	Cheviot_CH8	3014	2760	7006	9041	-0.156166
BorderLeicester_BRL11	Cheviot_CH9	2933	2778	7006	8884	-0.165072
BorderLeicester_BRL11	EasyCare_EC15221	3010	2854	7006	9218	-0.166297
BorderLeicester_BRL11	EasyCare_EC9300	3188	2825	7006	9563	-0.148591
BorderLeicester_BRL11	EasyCare_EC9551	3288	2794	7006	9937	-0.135749
BorderLeicester_BRL11	EasyCare_EC9697	3264	2753	7006	9988	-0.131929
BorderLeicester_BRL11	GreyfaceDartmoor_GFD00066	2588	2885	7006	7636	-0.21732
BorderLeicester_BRL11	GreyfaceDartmoor_GFD00208	2689	2712	7006	7966	-0.182674
BorderLeicester_BRL11	GreyfaceDartmoor_GFD00531	2613	2849	7006	7629	-0.210796
BorderLeicester_BRL11	GreyfaceDartmoor_GFD0065	2767	2753	7006	8049	-0.181933
BorderLeicester_BRL11	GreyfaceDartmoor_GFD00696	2666	2843	7006	7772	-0.204358
BorderLeicester_BRL11	GreyfaceDartmoor_GFD00734	2734	2740	7006	8058	-0.182289
BorderLeicester_BRL11	GreyfaceDartmoor_GFD00845	2466	2917	7006	7472	-0.232629
BorderLeicester_BRL11	GreyfaceDartmoor_GFD00976	2645	2799	7006	7711	-0.200652
BorderLeicester_BRL11	GreyfaceDartmoor_GFD00977	2599	2752	7006	7786	-0.19639
BorderLeicester_BRL11	GreyfaceDartmoor_GFD00999	2717	2795	7006	7985	-0.191648
BorderLeicester_BRL11	GreyfaceDartmoor_GFD1	2576	2945	7006	7541	-0.227813
BorderLeicester_BRL11	GreyfaceDartmoor_GFD10	2612	2874	7006	7613	-0.214515
BorderLeicester_BRL11	GreyfaceDartmoor_GFD1091	2630	2855	7006	7720	-0.209154
BorderLeicester_BRL11	GreyfaceDartmoor_GFD11	2560	2773	7006	7699	-0.20306
BorderLeicester_BRL11	GreyfaceDartmoor_GFD1115	2590	2817	7006	7753	-0.206247
BorderLeicester_BRL11	GreyfaceDartmoor_GFD1146	2499	2948	7006	7329	-0.236972
BorderLeicester_BRL11	GreyfaceDartmoor_GFD1148	2631	2859	7006	7606	-0.211265
BorderLeicester_BRL11	GreyfaceDartmoor_GFD1180	2644	2808	7006	7746	-0.201464
BorderLeicester_BRL11	GreyfaceDartmoor_GFD2	2688	2848	7006	7741	-0.203974
BorderLeicester_BRL11	GreyfaceDartmoor_GFD3	2581	2937	7006	7552	-0.226199
BorderLeicester_BRL11	GreyfaceDartmoor_GFD4	2763	2738	7006	8108	-0.179502
BorderLeicester_BRL11	GreyfaceDartmoor_GFD5	2766	2762	7006	8055	-0.183122
BorderLeicester_BRL11	GreyfaceDartmoor_GFD6	2588	2712	7006	7688	-0.193004
BorderLeicester_BRL11	GreyfaceDartmoor_GFD662	2779	2722	7006	8184	-0.175444
BorderLeicester_BRL11	GreyfaceDartmoor_GFD7	2509	3024	7006	7280	-0.247725
BorderLeicester_BRL11	GreyfaceDartmoor_GFD748	2363	2968	7006	7156	-0.252295
BorderLeicester_BRL11	GreyfaceDartmoor_GFD8	2696	2843	7006	7709	-0.203194
BorderLeicester_BRL11	GreyfaceDartmoor_GFD9	2584	2872	7006	7546	-0.217152
BorderLeicester_BRL11	LincolnLongwool_LLW1	2325	2894	7006	6691	-0.252829
BorderLeicester_BRL11	LincolnLongwool_LLW2	2636	2579	7006	7674	-0.171798
BorderLeicester_BRL11	LincolnLongwool_LLW3	2675	2670	7006	7599	-0.182472
BorderLeicester_BRL11	LincolnLongwool_LLW4	2622	2606	7006	7726	-0.175808
BorderLeicester_BRL11	LincolnLongwool_LLW5	2613	2608	7006	7620	-0.177971
BorderLeicester_BRL11	LincolnLongwool_LLW6	2667	2636	7006	7731	-0.176766
BorderLeicester_BRL11	LincolnLongwool_LLW7	2610	2609	7006	7679	-0.177596
BorderLeicester_BRL11	Lleyn_LY1	3006	2501	7006	8837	-0.125986
BorderLeicester_BRL11	Lleyn_LY2	2571	2934	7006	7563	-0.226302
BorderLeicester_BRL11	Lleyn_LY3	3012	2549	7006	8853	-0.131534
BorderLeicester_BRL11	Lleyn_LY4	3020	2563	7006	8987	-0.131683
BorderLeicester_BRL11	Lleyn_LY5	2977	2635	7006	8543	-0.147469
BorderLeicester_BRL11	NorfolkHorn_NH1050	2352	2962	7006	7194	-0.251549
BorderLeicester_BRL11	NorfolkHorn_NH1051	2347	3290	7006	6964	-0.303006
BorderLeicester_BRL11	NorfolkHorn_NH1053	2406	3135	7006	7214	-0.27173
BorderLeicester_BRL11	NorfolkHorn_NH1122	2562	3080	7006	7459	-0.248738
BorderLeicester_BRL11	NorfolkHorn_NH1123	2486	3090	7006	7358	-0.257171
BorderLeicester_BRL11	NorfolkHorn_NH1124	2397	3186	7006	7123	-0.281336
BorderLeicester_BRL11	NorfolkHorn_NH1125	2429	3218	7006	7113	-0.283802
BorderLeicester_BRL11	NorfolkHorn_NH1128	2439	3091	7006	7279	-0.262023
BorderLeicester_BRL11	NorfolkHorn_NH1129	2486	3099	7006	7315	-0.2592
BorderLeicester_BRL11	NorfolkHorn_NH1133	2419	3100	7006	7233	-0.265538
BorderLeicester_BRL11	NorfolkHorn_NH1137	2517	3165	7006	7287	-0.266774
BorderLeicester_BRL11	NorfolkHorn_NH1138	2455	3163	7006	7232	-0.271878
BorderLeicester_BRL11	NorfolkHorn_NH1144	2356	3185	7006	6999	-0.286612
BorderLeicester_BRL11	NorfolkHorn_NH1151	2350	3171	7006	7103	-0.28294
BorderLeicester_BRL11	NorfolkHorn_NH1153	2359	3217	7006	6944	-0.292115
BorderLeicester_BRL11	NorfolkHorn_NH1154	2517	3065	7006	7306	-0.252446
BorderLeicester_BRL11	NorfolkHorn_NH1158	2528	3046	7006	7398	-0.247431
BorderLeicester_BRL11	NorfolkHorn_NH1159	2474	3058	7006	7311	-0.254383
BorderLeicester_BRL11	NorfolkHorn_NH1162	2620	3008	7006	7777	-0.229723
BorderLeicester_BRL11	NorfolkHorn_NH1163	2529	2967	7006	7620	-0.232805
BorderLeicester_BRL11	NorfolkHorn_NH595	2535	3098	7006	7516	-0.2521
BorderLeicester_BRL11	NorfolkHorn_NH675	2389	3078	7006	7383	-0.261797
BorderLeicester_BRL11	NorfolkHorn_NH677	2537	3129	7006	7479	-0.256886
BorderLeicester_BRL11	NorfolkHorn_NH769	2397	3121	7006	7224	-0.270204
BorderLeicester_BRL11	NorfolkHorn_NH874	2247	3164	7006	6926	-0.292923
BorderLeicester_BRL11	NorfolkHorn_NH880	2253	3274	7006	6706	-0.313229
BorderLeicester_BRL11	NorfolkHorn_NH884	2320	3209	7006	6887	-0.294969
BorderLeicester_BRL11	NorfolkHorn_NH916	2281	3123	7006	6923	-0.284658
BorderLeicester_BRL11	NorfolkHorn_NH975	2470	3179	7006	7133	-0.274984
BorderLeicester_BRL11	OxfordDown_OD00062	2842	2856	7006	8208	-0.188642
BorderLeicester_BRL11	OxfordDown_OD00316	2738	2792	7006	8031	-0.189266
BorderLeicester_BRL11	OxfordDown_OD00574	2658	2923	7006	7965	-0.212945
BorderLeicester_BRL11	OxfordDown_OD00647	2686	2834	7006	8069	-0.197811
BorderLeicester_BRL11	OxfordDown_OD00731	2799	2737	7006	8378	-0.173882
BorderLeicester_BRL11	OxfordDown_OD00736	2826	2783	7006	8417	-0.177657
BorderLeicester_BRL11	OxfordDown_OD00746	2717	2832	7006	7885	-0.197905
BorderLeicester_BRL11	OxfordDown_OD00951	2809	2869	7006	8213	-0.192457
BorderLeicester_BRL11	OxfordDown_OD00955	2800	2801	7006	8337	-0.182624
BorderLeicester_BRL11	OxfordDown_OD00956	2830	2872	7006	8210	-0.191509
BorderLeicester_BRL11	OxfordDown_OD01035	2074	3531	7006	6251	-0.376254
BorderLeicester_BRL11	OxfordDown_OD01037	2759	2727	7006	8187	-0.177384
BorderLeicester_BRL11	OxfordDown_OD01038	1975	3565	7006	6069	-0.394264
BorderLeicester_BRL11	OxfordDown_OD1076	2887	2769	7006	8564	-0.170263
BorderLeicester_BRL11	OxfordDown_OD1106	3007	2826	7006	8578	-0.169725
BorderLeicester_BRL11	OxfordDown_OD1107	2736	2907	7006	8007	-0.205022
BorderLeicester_BRL11	OxfordDown_OD1118	2906	2764	7006	8538	-0.168682
BorderLeicester_BRL11	OxfordDown_OD1119	2782	2911	7006	8194	-0.2
BorderLeicester_BRL11	OxfordDown_OD1181	2741	2813	7006	8152	-0.190329
BorderLeicester_BRL11	OxfordDown_OD1182	2834	2814	7006	8313	-0.182388
BorderLeicester_BRL11	PollDorset_PD1	2918	3097	7006	8531	-0.210852
BorderLeicester_BRL11	PollDorset_PD2	2784	3139	7006	8368	-0.227267
BorderLeicester_BRL11	PollDorset_PD3	2866	3016	7006	8614	-0.202689
BorderLeicester_BRL11	PollDorset_PD4	3258	2708	7006	9617	-0.12982
BorderLeicester_BRL11	PollDorset_PD5	2950	2880	7006	8984	-0.175735
BorderLeicester_BRL11	PollDorset_PD6	3033	2777	7006	9182	-0.155733
BorderLeicester_BRL11	Ryeland_RY1	2475	2968	7006	7086	-0.2456
BorderLeicester_BRL11	Ryeland_RY10	2445	2924	7006	7164	-0.240155
BorderLeicester_BRL11	Ryeland_RY11	2231	3068	7006	6661	-0.285725
BorderLeicester_BRL11	Ryeland_RY4.1	2440	2910	7006	7230	-0.237426
BorderLeicester_BRL11	Ryeland_RY4.2	2387	2991	7006	7045	-0.255854
BorderLeicester_BRL11	Ryeland_RY5	2240	3027	7006	6605	-0.280215
BorderLeicester_BRL11	Ryeland_RY6	2481	3011	7006	7077	-0.251438
BorderLeicester_BRL11	Ryeland_RY7	2343	2935	7006	7003	-0.251767
BorderLeicester_BRL11	ScottishBlackface_SBF01	2905	3023	7006	8706	-0.199911
BorderLeicester_BRL11	ScottishBlackface_SBF02	3100	2878	7006	9227	-0.163617
BorderLeicester_BRL11	ScottishBlackface_SBF03	2973	2772	7006	9076	-0.159868
BorderLeicester_BRL11	ScottishBlackface_SBF04	2995	2809	7006	9050	-0.163366
BorderLeicester_BRL11	ScottishBlackface_SBF05	2985	2952	7006	8802	-0.184653
BorderLeicester_BRL11	ScottishBlackface_SBF06	2810	2983	7006	8654	-0.201533
BorderLeicester_BRL11	ScottishBlackface_SBF07	3033	2920	7006	9023	-0.17512
BorderLeicester_BRL11	ScottishBlackface_SBF08	2996	3005	7006	8897	-0.189524
BorderLeicester_BRL11	ScottishBlackface_SBF09	3038	2851	7006	9156	-0.164831
BorderLeicester_BRL11	ScottishBlackface_SBF10	2935	2960	7006	8862	-0.188114
BorderLeicester_BRL11	ScottishBlackface_SBF11	3065	2830	7006	9144	-0.160681
BorderLeicester_BRL11	ScottishBlackface_SBF12	2989	2992	7006	8974	-0.187422
BorderLeicester_BRL11	ScottishBlackface_SBF13	2948	2911	7006	8834	-0.181439
BorderLeicester_BRL11	ScottishBlackface_SBF14	2960	2919	7006	8940	-0.180484
BorderLeicester_BRL11	ScottishBlackface_SBF15	2899	2978	7006	8668	-0.195036
BorderLeicester_BRL11	ScottishBlackface_SBF16	2881	3018	7006	8578	-0.202451
BorderLeicester_BRL11	ScottishBlackface_SBF17	2955	2872	7006	8978	-0.174487
BorderLeicester_BRL11	ScottishBlackface_SBF18	2977	2954	7006	8905	-0.184212
BorderLeicester_BRL11	ScottishBlackface_SBF19	2960	2867	7006	9019	-0.173105
BorderLeicester_BRL11	ScottishBlackface_SBF20	2898	2975	7006	8660	-0.194817
BorderLeicester_BRL11	ScottishBlackface_SBF21	2923	2960	7006	8743	-0.190298
BorderLeicester_BRL11	ScottishBlackface_SBF22	2965	2900	7006	8907	-0.178156
BorderLeicester_BRL11	ScottishBlackface_SBF23	3050	2867	7006	9057	-0.167092
BorderLeicester_BRL11	ScottishBlackface_SBF24	2767	3090	7006	8439	-0.220978
BorderLeicester_BRL11	ScottishBlackface_SBF26	2946	2937	7006	8946	-0.183551
BorderLeicester_BRL11	ScottishBlackface_SBF27	3002	2829	7006	9059	-0.165328
BorderLeicester_BRL11	ScottishBlackface_SBF28	2798	2972	7006	8564	-0.202055
BorderLeicester_BRL11	ScottishBlackface_SBF29	2835	2877	7006	8824	-0.184397
BorderLeicester_BRL11	ScottishBlackface_SBF30	2914	2938	7006	8806	-0.187326
BorderLeicester_BRL11	ScottishBlackface_SBF31	2995	3008	7006	8815	-0.190949
BorderLeicester_BRL11	ScottishBlackface_SBF33	2915	2940	7006	8891	-0.186513
BorderLeicester_BRL11	ScottishBlackface_SBF34	2761	3111	7006	8294	-0.226209
BorderLeicester_BRL11	ScottishBlackface_SBF36	2967	2933	7006	8898	-0.182281
BorderLeicester_BRL11	ScottishBlackface_SBF38	2756	2976	7006	8529	-0.205729
BorderLeicester_BRL11	ScottishBlackface_SBF39	2820	3064	7006	8512	-0.213172
BorderLeicester_BRL11	ScottishBlackface_SBF40	2732	3165	7006	8193	-0.236726
BorderLeicester_BRL11	ScottishBlackface_SBF41	2844	3173	7006	8348	-0.228084
BorderLeicester_BRL11	ScottishBlackface_SBF42	2910	2949	7006	8758	-0.189546
BorderLeicester_BRL11	ScottishBlackface_SBF43	3010	2983	7006	9008	-0.184588
BorderLeicester_BRL11	ScottishBlackface_SBF44	2883	2924	7006	8728	-0.188445
BorderLeicester_BRL11	ScottishBlackface_SBF45	2921	2863	7006	8941	-0.175895
BorderLeicester_BRL11	ScottishBlackface_SBF46	2986	2970	7006	8922	-0.18546
BorderLeicester_BRL11	ScottishBlackface_SBF47	2947	2875	7006	8937	-0.175814
BorderLeicester_BRL11	ScottishBlackface_SBF48	3024	2842	7006	9040	-0.165773
BorderLeicester_BRL11	ScottishBlackface_SBF49	3004	2974	7006	8909	-0.184983
BorderLeicester_BRL11	ScottishBlackface_SBF50	2854	3063	7006	8541	-0.210459
BorderLeicester_BRL11	ScottishBlackface_SBF51	2887	2941	7006	8897	-0.188329
BorderLeicester_BRL11	ScottishBlackface_SBF52	2879	2984	7006	8711	-0.196539
BorderLeicester_BRL11	ScottishBlackface_SBF53	3053	2864	7006	9013	-0.166989
BorderLeicester_BRL11	ScottishBlackface_SBF54	2967	2889	7006	8976	-0.175885
BorderLeicester_BRL11	ScottishBlackface_SBF55	2886	3018	7006	8650	-0.201201
BorderLeicester_BRL11	ScottishBlackface_SBF56	2985	2982	7006	8827	-0.188151
BorderLeicester_BRL11	ScottishBlackface_SBF57	2958	3075	7006	8800	-0.201949
BorderLeicester_BRL11	ScottishBlackface_SBF58	2875	3035	7006	8670	-0.203815
BorderLeicester_BRL11	ScottishBlackface_SBF59	2973	2988	7006	8708	-0.191103
BorderLeicester_BRL11	ScottishBlackface_SBF60	2864	2940	7006	8775	-0.191116
BorderLeicester_BRL11	Suffolk_SU1	2399	3276	7006	7482	-0.286651
BorderLeicester_BRL11	Suffolk_SU2	2433	3369	7006	7272	-0.301513
BorderLeicester_BRL11	Suffolk_SU3	3199	2285	7006	9473	-0.0831968
BorderLeicester_BRL11	Suffolk_SU4	3205	2410	7006	9304	-0.099019
BorderLeicester_BRL11	Suffolk_SU8	3191	2350	7006	9210	-0.0930562
BorderLeicester_BRL11	Suffolk_SU9	3200	2312	7006	9336	-0.0871374
BorderLeicester_BRL11	WhitefaceWoodland_WFW1	2512	3449	7006	7478	-0.302817
BorderLeicester_BRL11	WhitefaceWoodland_WFW2	2828	3084	7006	8398	-0.216827
BorderLeicester_BRL11	WhitefaceWoodland_WFW3	2745	3191	7006	8254	-0.238336
BorderLeicester_BRL11	WhitefaceWoodland_WFW4	2724	3064	7006	8237	-0.223316
BorderLeicester_BRL11	WhitefaceWoodland_WFW5	2778	3159	7006	8316	-0.23104
BorderLeicester_BRL11	WhitefaceWoodland_WFW6	2749	3212	7006	8184	-0.241935
BorderLeicester_BRL11	WiltshireHorn_WH101	2208	3444	7006	6697	-0.341531
BorderLeicester_BRL11	WiltshireHorn_WH111	2113	3484	7006	6455	-0.360672
BorderLeicester_BRL11	WiltshireHorn_WH141	2373	3267	7006	7147	-0.294001
BorderLeicester_BRL11	WiltshireHorn_WH152	1830	3857	7006	5609	-0.466429
BorderLeicester_BRL11	WiltshireHorn_WH154	1968	3802	7006	5824	-0.439283
BorderLeicester_BRL11	WiltshireHorn_WH22	2390	2919	7006	7370	-0.239844
BorderLeicester_BRL11	WiltshireHorn_WH82	2500	2752	7006	7501	-0.207072
BorderLeicester_BRL11	WiltshireHorn_WH85	2272	3381	7006	6938	-0.322002
BorderLeicester_BRL12	BorderLeicester_BL1	2237	2100	7342	5481	-0.153084
BorderLeicester_BRL12	BorderLeicester_BRL1	2922	1400	7342	6815	0.00861764
BorderLeicester_BRL12	BorderLeicester_BRL10	3003	1471	7342	7257	0.00417837
BorderLeicester_BRL12	BorderLeicester_BRL11	2915	1466	7342	7006	-0.00118483
BorderLeicester_BRL12	BorderLeicester_BRL12	7342	0	7342	7342	0.5
BorderLeicester_BRL12	BorderLeicester_BRL13	2984	1290	7342	7180	0.0278199
BorderLeicester_BRL12	BorderLeicester_BRL14	2999	1328	7342	7003	0.0239108
BorderLeicester_BRL12	BorderLeicester_BRL15	3157	1276	7342	7421	0.0409808
BorderLeicester_BRL12	BorderLeicester_BRL16	2993	1401	7342	7228	0.0131091
BorderLeicester_BRL12	BorderLeicester_BRL17	3149	1362	7342	7763	0.0281364
BorderLeicester_BRL12	BorderLeicester_BRL18	3089	1238	7342	7038	0.0426287
BorderLeicester_BRL12	BorderLeicester_BRL19	2901	1497	7342	6801	-0.00657569
BorderLeicester_BRL12	BorderLeicester_BRL2	3051	1365	7342	7323	0.0218889
BorderLeicester_BRL12	BorderLeicester_BRL20	3006	1376	7342	7178	0.0174931
BorderLeicester_BRL12	BorderLeicester_BRL21	3160	1271	7342	7278	0.0422709
BorderLeicester_BRL12	BorderLeicester_BRL22	3053	1415	7342	7329	0.0152001
BorderLeicester_BRL12	BorderLeicester_BRL23	3012	1419	7342	7133	0.0120207
BorderLeicester_BRL12	BorderLeicester_BRL24	2987	1385	7342	7319	0.0148012
BorderLeicester_BRL12	BorderLeicester_BRL25	3010	1390	7342	7414	0.0155869
BorderLeicester_BRL12	BorderLeicester_BRL26	3050	1456	7342	7295	0.00942816
BorderLeicester_BRL12	BorderLeicester_BRL27	2944	1460	7342	6968	0.00167715
BorderLeicester_BRL12	BorderLeicester_BRL28	3154	1281	7342	7547	0.0397609
BorderLeicester_BRL12	BorderLeicester_BRL29	3101	1457	7342	7533	0.0125714
BorderLeicester_BRL12	BorderLeicester_BRL3	2913	1372	7342	6791	0.0119578
BorderLeicester_BRL12	BorderLeicester_BRL30	2956	1405	7342	7162	0.0100662
BorderLeicester_BRL12	BorderLeicester_BRL31	2797	1511	7342	6703	-0.0160199
BorderLeicester_BRL12	BorderLeicester_BRL32	2967	1391	7342	7279	0.012653
BorderLeicester_BRL12	BorderLeicester_BRL33	3047	1402	7342	7148	0.0167702
BorderLeicester_BRL12	BorderLeicester_BRL34	3105	1326	7342	7366	0.0307996
BorderLeicester_BRL12	BorderLeicester_BRL35	3103	1441	7342	7264	0.0151308
BorderLeicester_BRL12	BorderLeicester_BRL36	3006	1294	7342	7135	0.0288734
BorderLeicester_BRL12	BorderLeicester_BRL37	2849	1297	7342	6883	0.0179262
BorderLeicester_BRL12	BorderLeicester_BRL38	3065	1335	7342	7140	0.0272752
BorderLeicester_BRL12	BorderLeicester_BRL39	2907	1491	7342	6812	-0.00529886
BorderLeicester_BRL12	BorderLeicester_BRL4	2830	1490	7342	6790	-0.0106142
BorderLeicester_BRL12	BorderLeicester_BRL40	3145	1484	7342	7871	0.0116348
BorderLeicester_BRL12	BorderLeicester_BRL41	2963	1484	7342	7125	-0.000345614
BorderLeicester_BRL12	BorderLeicester_BRL42	2986	1369	7342	7051	0.0172306
BorderLeicester_BRL12	BorderLeicester_BRL43	3123	1323	7342	7134	0.0329511
BorderLeicester_BRL12	BorderLeicester_BRL44	2929	1548	7342	7054	-0.0116004
BorderLeicester_BRL12	BorderLeicester_BRL45	2768	1322	7342	6710	0.00882437
BorderLeicester_BRL12	BorderLeicester_BRL46	3055	1523	7342	7337	0.000613121
BorderLeicester_BRL12	BorderLeicester_BRL47	3139	1232	7342	7429	0.0456977
BorderLeicester_BRL12	BorderLeicester_BRL48	3192	1318	7342	7395	0.0377282
BorderLeicester_BRL12	BorderLeicester_BRL5	3063	1295	7342	7263	0.0323862
BorderLeicester_BRL12	BorderLeicester_BRL6	2983	1380	7342	7236	0.015297
BorderLeicester_BRL12	BorderLeicester_BRL7	3302	1367	7342	7698	0.037766
BorderLeicester_BRL12	BorderLeicester_BRL8	3155	1472	7342	7534	0.0141839
BorderLeicester_BRL12	BorderLeicester_BRL9	3101	1482	7342	7611	0.00916204
BorderLeicester_BRL12	Cheviot_CH11	3153	2709	7342	8888	-0.139556
BorderLeicester_BRL12	Cheviot_CH3	3155	2688	7342	8838	-0.137268
BorderLeicester_BRL12	Cheviot_CH4	3149	2631	7342	9109	-0.128442
BorderLeicester_BRL12	Cheviot_CH5	3215	2695	7342	9093	-0.13234
BorderLeicester_BRL12	Cheviot_CH8	3104	2662	7342	9041	-0.135506
BorderLeicester_BRL12	Cheviot_CH9	3048	2640	7342	8884	-0.137557
BorderLeicester_BRL12	EasyCare_EC15221	3206	2827	7342	9218	-0.147826
BorderLeicester_BRL12	EasyCare_EC9300	3346	2730	7342	9563	-0.125052
BorderLeicester_BRL12	EasyCare_EC9551	3369	2647	7342	9937	-0.111407
BorderLeicester_BRL12	EasyCare_EC9697	3364	2609	7342	9988	-0.106982
BorderLeicester_BRL12	GreyfaceDartmoor_GFD00066	2780	2788	7342	7636	-0.186674
BorderLeicester_BRL12	GreyfaceDartmoor_GFD00208	2880	2750	7342	7966	-0.171152
BorderLeicester_BRL12	GreyfaceDartmoor_GFD00531	2740	2751	7342	7629	-0.18449
BorderLeicester_BRL12	GreyfaceDartmoor_GFD0065	2851	2610	7342	8049	-0.153921
BorderLeicester_BRL12	GreyfaceDartmoor_GFD00696	2808	2723	7342	7772	-0.17454
BorderLeicester_BRL12	GreyfaceDartmoor_GFD00734	2827	2590	7342	8058	-0.152792
BorderLeicester_BRL12	GreyfaceDartmoor_GFD00845	2681	2897	7342	7472	-0.210139
BorderLeicester_BRL12	GreyfaceDartmoor_GFD00976	2806	2819	7342	7711	-0.188135
BorderLeicester_BRL12	GreyfaceDartmoor_GFD00977	2750	2683	7342	7786	-0.172924
BorderLeicester_BRL12	GreyfaceDartmoor_GFD00999	2844	2730	7342	7985	-0.170679
BorderLeicester_BRL12	GreyfaceDartmoor_GFD1	2642	2812	7342	7541	-0.200363
BorderLeicester_BRL12	GreyfaceDartmoor_GFD10	2795	2817	7342	7613	-0.189836
BorderLeicester_BRL12	GreyfaceDartmoor_GFD1091	2736	2775	7342	7720	-0.186828
BorderLeicester_BRL12	GreyfaceDartmoor_GFD11	2753	2727	7342	7699	-0.179576
BorderLeicester_BRL12	GreyfaceDartmoor_GFD1115	2832	2799	7342	7753	-0.183239
BorderLeicester_BRL12	GreyfaceDartmoor_GFD1146	2723	2946	7342	7329	-0.216004
BorderLeicester_BRL12	GreyfaceDartmoor_GFD1148	2845	2853	7342	7606	-0.191397
BorderLeicester_BRL12	GreyfaceDartmoor_GFD1180	2828	2801	7342	7746	-0.183855
BorderLeicester_BRL12	GreyfaceDartmoor_GFD2	2824	2748	7342	7741	-0.177153
BorderLeicester_BRL12	GreyfaceDartmoor_GFD3	2718	2736	7342	7552	-0.184907
BorderLeicester_BRL12	GreyfaceDartmoor_GFD4	2894	2648	7342	8108	-0.155469
BorderLeicester_BRL12	GreyfaceDartmoor_GFD5	2884	2685	7342	8055	-0.16146
BorderLeicester_BRL12	GreyfaceDartmoor_GFD6	2749	2616	7342	7688	-0.165203
BorderLeicester_BRL12	GreyfaceDartmoor_GFD662	3005	2701	7342	8184	-0.154386
BorderLeicester_BRL12	GreyfaceDartmoor_GFD7	2606	2907	7342	7280	-0.219395
BorderLeicester_BRL12	GreyfaceDartmoor_GFD748	2506	2840	7342	7156	-0.218927
BorderLeicester_BRL12	GreyfaceDartmoor_GFD8	2847	2740	7342	7709	-0.174939
BorderLeicester_BRL12	GreyfaceDartmoor_GFD9	2687	2758	7342	7546	-0.190019
BorderLeicester_BRL12	LincolnLongwool_LLW1	2450	2720	7342	6691	-0.213069
BorderLeicester_BRL12	LincolnLongwool_LLW2	2750	2534	7342	7674	-0.154369
BorderLeicester_BRL12	LincolnLongwool_LLW3	2768	2543	7342	7599	-0.155144
BorderLeicester_BRL12	LincolnLongwool_LLW4	2822	2554	7342	7726	-0.151712
BorderLeicester_BRL12	LincolnLongwool_LLW5	2759	2525	7342	7620	-0.153121
BorderLeicester_BRL12	LincolnLongwool_LLW6	2820	2511	7342	7731	-0.146089
BorderLeicester_BRL12	LincolnLongwool_LLW7	2743	2497	7342	7679	-0.149857
BorderLeicester_BRL12	Lleyn_LY1	3133	2416	7342	8837	-0.105013
BorderLeicester_BRL12	Lleyn_LY2	2707	2778	7342	7563	-0.191144
BorderLeicester_BRL12	Lleyn_LY3	3161	2404	7342	8853	-0.101698
BorderLeicester_BRL12	Lleyn_LY4	3205	2463	7342	8987	-0.105395
BorderLeicester_BRL12	Lleyn_LY5	2996	2475	7342	8543	-0.123009
BorderLeicester_BRL12	NorfolkHorn_NH1050	2544	2901	7342	7194	-0.224133
BorderLeicester_BRL12	NorfolkHorn_NH1051	2493	3097	7342	6964	-0.258703
BorderLeicester_BRL12	NorfolkHorn_NH1053	2544	3059	7342	7214	-0.245534
BorderLeicester_BRL12	NorfolkHorn_NH1122	2630	2937	7342	7459	-0.219174
BorderLeicester_BRL12	NorfolkHorn_NH1123	2588	2972	7342	7358	-0.228299
BorderLeicester_BRL12	NorfolkHorn_NH1124	2517	2995	7342	7123	-0.240097
BorderLeicester_BRL12	NorfolkHorn_NH1125	2536	3082	7342	7113	-0.250986
BorderLeicester_BRL12	NorfolkHorn_NH1128	2550	3020	7342	7279	-0.238698
BorderLeicester_BRL12	NorfolkHorn_NH1129	2555	3009	7342	7315	-0.236269
BorderLeicester_BRL12	NorfolkHorn_NH1133	2512	3015	7342	7233	-0.241372
BorderLeicester_BRL12	NorfolkHorn_NH1137	2583	3011	7342	7287	-0.235081
BorderLeicester_BRL12	NorfolkHorn_NH1138	2569	2977	7342	7232	-0.232263
BorderLeicester_BRL12	NorfolkHorn_NH1144	2368	3017	7342	6999	-0.255631
BorderLeicester_BRL12	NorfolkHorn_NH1151	2483	3067	7342	7103	-0.252752
BorderLeicester_BRL12	NorfolkHorn_NH1153	2438	3077	7342	6944	-0.260115
BorderLeicester_BRL12	NorfolkHorn_NH1154	2617	2980	7342	7306	-0.228222
BorderLeicester_BRL12	NorfolkHorn_NH1158	2588	2980	7342	7398	-0.228765
BorderLeicester_BRL12	NorfolkHorn_NH1159	2530	2962	7342	7311	-0.231625
BorderLeicester_BRL12	NorfolkHorn_NH1162	2733	2870	7342	7777	-0.198889
BorderLeicester_BRL12	NorfolkHorn_NH1163	2667	2841	7342	7620	-0.20151
BorderLeicester_BRL12	NorfolkHorn_NH595	2564	2923	7342	7516	-0.220891
BorderLeicester_BRL12	NorfolkHorn_NH675	2629	3063	7342	7383	-0.237487
BorderLeicester_BRL12	NorfolkHorn_NH677	2635	3020	7342	7479	-0.229742
BorderLeicester_BRL12	NorfolkHorn_NH769	2440	3030	7342	7224	-0.248524
BorderLeicester_BRL12	NorfolkHorn_NH874	2393	3090	7342	6926	-0.265419
BorderLeicester_BRL12	NorfolkHorn_NH880	2346	3165	7342	6706	-0.283599
BorderLeicester_BRL12	NorfolkHorn_NH884	2419	3068	7342	6887	-0.261227
BorderLeicester_BRL12	NorfolkHorn_NH916	2379	3020	7342	6923	-0.256642
BorderLeicester_BRL12	NorfolkHorn_NH975	2520	3056	7342	7133	-0.248152
BorderLeicester_BRL12	OxfordDown_OD00062	2947	2653	7342	8208	-0.151704
BorderLeicester_BRL12	OxfordDown_OD00316	2904	2612	7342	8031	-0.150914
BorderLeicester_BRL12	OxfordDown_OD00574	2858	2745	7342	7965	-0.171947
BorderLeicester_BRL12	OxfordDown_OD00647	2881	2690	7342	8069	-0.162157
BorderLeicester_BRL12	OxfordDown_OD00731	2965	2627	7342	8378	-0.145611
BorderLeicester_BRL12	OxfordDown_OD00736	2989	2629	7342	8417	-0.143981
BorderLeicester_BRL12	OxfordDown_OD00746	2812	2578	7342	7885	-0.153937
BorderLeicester_BRL12	OxfordDown_OD00951	2982	2732	7342	8213	-0.159563
BorderLeicester_BRL12	OxfordDown_OD00955	2965	2621	7342	8337	-0.145226
BorderLeicester_BRL12	OxfordDown_OD00956	2900	2598	7342	8210	-0.147634
BorderLeicester_BRL12	OxfordDown_OD01035	2222	3388	7342	6251	-0.335025
BorderLeicester_BRL12	OxfordDown_OD01037	2932	2609	7342	8187	-0.147208
BorderLeicester_BRL12	OxfordDown_OD01038	2148	3371	7342	6069	-0.342555
BorderLeicester_BRL12	OxfordDown_OD1076	3075	2589	7342	8564	-0.132214
BorderLeicester_BRL12	OxfordDown_OD1106	3059	2591	7342	8578	-0.133354
BorderLeicester_BRL12	OxfordDown_OD1107	2891	2736	7342	8007	-0.168154
BorderLeicester_BRL12	OxfordDown_OD1118	2992	2625	7342	8538	-0.142191
BorderLeicester_BRL12	OxfordDown_OD1119	2916	2720	7342	8194	-0.162461
BorderLeicester_BRL12	OxfordDown_OD1181	2942	2674	7342	8152	-0.155286
BorderLeicester_BRL12	OxfordDown_OD1182	2963	2614	7342	8313	-0.144682
BorderLeicester_BRL12	PollDorset_PD1	2945	2941	7342	8531	-0.185031
BorderLeicester_BRL12	PollDorset_PD2	2884	3013	7342	8368	-0.2
BorderLeicester_BRL12	PollDorset_PD3	2974	2929	7342	8614	-0.180747
BorderLeicester_BRL12	PollDorset_PD4	3433	2615	7342	9617	-0.105961
BorderLeicester_BRL12	PollDorset_PD5	3132	2787	7342	8984	-0.149577
BorderLeicester_BRL12	PollDorset_PD6	3212	2727	7342	9182	-0.135681
BorderLeicester_BRL12	Ryeland_RY1	2596	2863	7342	7086	-0.216939
BorderLeicester_BRL12	Ryeland_RY10	2585	2806	7342	7164	-0.208672
BorderLeicester_BRL12	Ryeland_RY11	2356	3012	7342	6661	-0.261944
BorderLeicester_BRL12	Ryeland_RY4.1	2612	2821	7342	7230	-0.207933
BorderLeicester_BRL12	Ryeland_RY4.2	2523	2898	7342	7045	-0.227497
BorderLeicester_BRL12	Ryeland_RY5	2354	2951	7342	6605	-0.254392
BorderLeicester_BRL12	Ryeland_RY6	2571	2857	7342	7077	-0.217976
BorderLeicester_BRL12	Ryeland_RY7	2519	2947	7342	7003	-0.235274
BorderLeicester_BRL12	ScottishBlackface_SBF01	3046	2947	7342	8706	-0.177468
BorderLeicester_BRL12	ScottishBlackface_SBF02	3172	2663	7342	9227	-0.130002
BorderLeicester_BRL12	ScottishBlackface_SBF03	3152	2703	7342	9076	-0.137288
BorderLeicester_BRL12	ScottishBlackface_SBF04	3173	2722	7342	9050	-0.138543
BorderLeicester_BRL12	ScottishBlackface_SBF05	3048	2783	7342	8802	-0.155971
BorderLeicester_BRL12	ScottishBlackface_SBF06	2974	2902	7342	8654	-0.176919
BorderLeicester_BRL12	ScottishBlackface_SBF07	3085	2782	7342	9023	-0.151482
BorderLeicester_BRL12	ScottishBlackface_SBF08	3052	2785	7342	8897	-0.155059
BorderLeicester_BRL12	ScottishBlackface_SBF09	3184	2775	7342	9156	-0.143411
BorderLeicester_BRL12	ScottishBlackface_SBF10	2947	2808	7342	8862	-0.164712
BorderLeicester_BRL12	ScottishBlackface_SBF11	3163	2705	7342	9144	-0.136297
BorderLeicester_BRL12	ScottishBlackface_SBF12	3144	2864	7342	8974	-0.158372
BorderLeicester_BRL12	ScottishBlackface_SBF13	3071	2825	7342	8834	-0.159434
BorderLeicester_BRL12	ScottishBlackface_SBF14	3090	2804	7342	8940	-0.154649
BorderLeicester_BRL12	ScottishBlackface_SBF15	3012	2876	7342	8668	-0.171143
BorderLeicester_BRL12	ScottishBlackface_SBF16	2969	2915	7342	8578	-0.179711
BorderLeicester_BRL12	ScottishBlackface_SBF17	3185	2806	7342	8978	-0.148713
BorderLeicester_BRL12	ScottishBlackface_SBF18	3081	2753	7342	8905	-0.149258
BorderLeicester_BRL12	ScottishBlackface_SBF19	3140	2713	7342	9019	-0.139723
BorderLeicester_BRL12	ScottishBlackface_SBF20	3009	2873	7342	8660	-0.171041
BorderLeicester_BRL12	ScottishBlackface_SBF21	3051	2837	7342	8743	-0.163071
BorderLeicester_BRL12	ScottishBlackface_SBF22	3073	2833	7342	8907	-0.159579
BorderLeicester_BRL12	ScottishBlackface_SBF23	3154	2722	7342	9057	-0.139643
BorderLeicester_BRL12	ScottishBlackface_SBF24	2929	2991	7342	8439	-0.19346
BorderLeicester_BRL12	ScottishBlackface_SBF26	3117	2906	7342	8946	-0.165459
BorderLeicester_BRL12	ScottishBlackface_SBF27	3099	2736	7342	9059	-0.144686
BorderLeicester_BRL12	ScottishBlackface_SBF28	3031	2865	7342	8564	-0.169684
BorderLeicester_BRL12	ScottishBlackface_SBF29	3078	2842	7342	8824	-0.161203
BorderLeicester_BRL12	ScottishBlackface_SBF30	3039	2792	7342	8806	-0.157605
BorderLeicester_BRL12	ScottishBlackface_SBF31	3019	2839	7342	8815	-0.164573
BorderLeicester_BRL12	ScottishBlackface_SBF33	3087	2798	7342	8891	-0.154562
BorderLeicester_BRL12	ScottishBlackface_SBF34	2932	3015	7342	8294	-0.198133
BorderLeicester_BRL12	ScottishBlackface_SBF36	3136	2883	7342	8898	-0.161946
BorderLeicester_BRL12	ScottishBlackface_SBF38	2926	2914	7342	8529	-0.182849
BorderLeicester_BRL12	ScottishBlackface_SBF39	2959	2927	7342	8512	-0.182604
BorderLeicester_BRL12	ScottishBlackface_SBF40	2771	3036	7342	8193	-0.212488
BorderLeicester_BRL12	ScottishBlackface_SBF41	2927	3001	7342	8348	-0.195985
BorderLeicester_BRL12	ScottishBlackface_SBF42	3044	2843	7342	8758	-0.164099
BorderLeicester_BRL12	ScottishBlackface_SBF43	3097	2815	7342	9008	-0.154924
BorderLeicester_BRL12	ScottishBlackface_SBF44	3083	2884	7342	8728	-0.167082
BorderLeicester_BRL12	ScottishBlackface_SBF45	3126	2764	7342	8941	-0.147516
BorderLeicester_BRL12	ScottishBlackface_SBF46	3051	2822	7342	8922	-0.159432
BorderLeicester_BRL12	ScottishBlackface_SBF47	3157	2830	7342	8937	-0.153756
BorderLeicester_BRL12	ScottishBlackface_SBF48	3144	2763	7342	9040	-0.145403
BorderLeicester_BRL12	ScottishBlackface_SBF49	3070	2842	7342	8909	-0.160852
BorderLeicester_BRL12	ScottishBlackface_SBF50	2973	2946	7342	8541	-0.183781
BorderLeicester_BRL12	ScottishBlackface_SBF51	3057	2777	7342	8897	-0.153766
BorderLeicester_BRL12	ScottishBlackface_SBF52	3020	2905	7342	8711	-0.173799
BorderLeicester_BRL12	ScottishBlackface_SBF53	3156	2735	7342	9013	-0.141486
BorderLeicester_BRL12	ScottishBlackface_SBF54	3096	2785	7342	8976	-0.151612
BorderLeicester_BRL12	ScottishBlackface_SBF55	3050	2909	7342	8650	-0.173087
BorderLeicester_BRL12	ScottishBlackface_SBF56	3064	2813	7342	8827	-0.158451
BorderLeicester_BRL12	ScottishBlackface_SBF57	3026	2910	7342	8800	-0.173089
BorderLeicester_BRL12	ScottishBlackface_SBF58	3040	2934	7342	8670	-0.176618
BorderLeicester_BRL12	ScottishBlackface_SBF59	3051	2860	7342	8708	-0.166293
BorderLeicester_BRL12	ScottishBlackface_SBF60	2987	2859	7342	8775	-0.169448
BorderLeicester_BRL12	Suffolk_SU1	2568	3167	7342	7482	-0.254047
BorderLeicester_BRL12	Suffolk_SU2	2606	3224	7342	7272	-0.262899
BorderLeicester_BRL12	Suffolk_SU3	3387	2181	7342	9473	-0.0579839
BorderLeicester_BRL12	Suffolk_SU4	3274	2260	7342	9304	-0.0748528
BorderLeicester_BRL12	Suffolk_SU8	3320	2236	7342	9210	-0.0695988
BorderLeicester_BRL12	Suffolk_SU9	3365	2147	7342	9336	-0.0557021
BorderLeicester_BRL12	WhitefaceWoodland_WFW1	2539	3298	7342	7478	-0.273752
BorderLeicester_BRL12	WhitefaceWoodland_WFW2	2971	2986	7342	8398	-0.190661
BorderLeicester_BRL12	WhitefaceWoodland_WFW3	2942	3056	7342	8254	-0.203257
BorderLeicester_BRL12	WhitefaceWoodland_WFW4	2911	2999	7342	8237	-0.198151
BorderLeicester_BRL12	WhitefaceWoodland_WFW5	2829	2974	7342	8316	-0.199195
BorderLeicester_BRL12	WhitefaceWoodland_WFW6	2842	3035	7342	8184	-0.207909
BorderLeicester_BRL12	WiltshireHorn_WH101	2329	3354	7342	6697	-0.311917
BorderLeicester_BRL12	WiltshireHorn_WH111	2325	3426	7342	6455	-0.328115
BorderLeicester_BRL12	WiltshireHorn_WH141	2537	3138	7342	7147	-0.258058
BorderLeicester_BRL12	WiltshireHorn_WH152	1974	3731	7342	5609	-0.423751
BorderLeicester_BRL12	WiltshireHorn_WH154	2082	3659	7342	5824	-0.397691
BorderLeicester_BRL12	WiltshireHorn_WH22	2586	2804	7342	7370	-0.205411
BorderLeicester_BRL12	WiltshireHorn_WH82	2646	2686	7342	7501	-0.183656
BorderLeicester_BRL12	WiltshireHorn_WH85	2422	3263	7342	6938	-0.287395
BorderLeicester_BRL13	BorderLeicester_BL1	2122	2189	7180	5481	-0.178185
BorderLeicester_BRL13	BorderLeicester_BRL1	2715	1592	7180	6815	-0.033512
BorderLeicester_BRL13	BorderLeicester_BRL10	2856	1497	7180	7257	-0.00955877
BorderLeicester_BRL13	BorderLeicester_BRL11	2878	1475	7180	7006	-0.00507543
BorderLeicester_BRL13	BorderLeicester_BRL12	2984	1290	7180	7342	0.0278199
BorderLeicester_BRL13	BorderLeicester_BRL13	7180	0	7180	7180	0.5
BorderLeicester_BRL13	BorderLeicester_BRL14	2922	1362	7180	7003	0.0139604
BorderLeicester_BRL13	BorderLeicester_BRL15	2981	1345	7180	7421	0.0199301
BorderLeicester_BRL13	BorderLeicester_BRL16	2885	1381	7180	7228	0.00853692
BorderLeicester_BRL13	BorderLeicester_BRL17	3032	1475	7180	7763	0.00548752
BorderLeicester_BRL13	BorderLeicester_BRL18	2873	1366	7180	7038	0.00991701
BorderLeicester_BRL13	BorderLeicester_BRL19	2750	1567	7180	6801	-0.0274658
BorderLeicester_BRL13	BorderLeicester_BRL2	2959	1518	7180	7323	-0.00530925
BorderLeicester_BRL13	BorderLeicester_BRL20	2882	1573	7180	7178	-0.018387
BorderLeicester_BRL13	BorderLeicester_BRL21	3053	1171	7180	7278	0.0491769
BorderLeicester_BRL13	BorderLeicester_BRL22	2964	1354	7180	7329	0.0176442
BorderLeicester_BRL13	BorderLeicester_BRL23	2818	1541	7180	7133	-0.0184448
BorderLeicester_BRL13	BorderLeicester_BRL24	3016	1405	7180	7319	0.0142079
BorderLeicester_BRL13	BorderLeicester_BRL25	3024	1409	7180	7414	0.0141154
BorderLeicester_BRL13	BorderLeicester_BRL26	2946	1529	7180	7295	-0.00773748
BorderLeicester_BRL13	BorderLeicester_BRL27	2900	1419	7180	6968	0.00438224
BorderLeicester_BRL13	BorderLeicester_BRL28	3239	1162	7180	7547	0.0621308
BorderLeicester_BRL13	BorderLeicester_BRL29	3023	1453	7180	7533	0.00795215
BorderLeicester_BRL13	BorderLeicester_BRL3	2796	1523	7180	6791	-0.0178942
BorderLeicester_BRL13	BorderLeicester_BRL30	2904	1571	7180	7162	-0.0165946
BorderLeicester_BRL13	BorderLeicester_BRL31	3013	1209	7180	6703	0.0428582
BorderLeicester_BRL13	BorderLeicester_BRL32	2869	1434	7180	7279	6.91611e-05
BorderLeicester_BRL13	BorderLeicester_BRL33	2914	1414	7180	7148	0.00600223
BorderLeicester_BRL13	BorderLeicester_BRL34	3046	1415	7180	7366	0.0148494
BorderLeicester_BRL13	BorderLeicester_BRL35	2876	1431	7180	7264	0.000969261
BorderLeicester_BRL13	BorderLeicester_BRL36	2847	1452	7180	7135	-0.00398184
BorderLeicester_BRL13	BorderLeicester_BRL37	2810	1436	7180	6883	-0.00440873
BorderLeicester_BRL13	BorderLeicester_BRL38	2857	1354	7180	7140	0.010405
BorderLeicester_BRL13	BorderLeicester_BRL39	2835	1601	7180	6812	-0.0262293
BorderLeicester_BRL13	BorderLeicester_BRL4	2750	1613	7180	6790	-0.034073
BorderLeicester_BRL13	BorderLeicester_BRL40	3085	1412	7180	7871	0.017341
BorderLeicester_BRL13	BorderLeicester_BRL41	2839	1542	7180	7125	-0.0171269
BorderLeicester_BRL13	BorderLeicester_BRL42	2919	1495	7180	7051	-0.00498911
BorderLeicester_BRL13	BorderLeicester_BRL43	2997	1471	7180	7134	0.00384239
BorderLeicester_BRL13	BorderLeicester_BRL44	2901	1599	7180	7054	-0.0208655
BorderLeicester_BRL13	BorderLeicester_BRL45	2701	1625	7180	6710	-0.0395248
BorderLeicester_BRL13	BorderLeicester_BRL46	2906	1547	7180	7337	-0.0129503
BorderLeicester_BRL13	BorderLeicester_BRL47	3020	1411	7180	7429	0.0135533
BorderLeicester_BRL13	BorderLeicester_BRL48	3066	1497	7180	7395	0.00493997
BorderLeicester_BRL13	BorderLeicester_BRL5	2909	1435	7180	7263	0.00270027
BorderLeicester_BRL13	BorderLeicester_BRL6	2804	1473	7180	7236	-0.00985017
BorderLeicester_BRL13	BorderLeicester_BRL7	3150	1403	7180	7698	0.0231214
BorderLeicester_BRL13	BorderLeicester_BRL8	3043	1346	7180	7534	0.0238548
BorderLeicester_BRL13	BorderLeicester_BRL9	3011	1542	7180	7611	-0.00493543
BorderLeicester_BRL13	Cheviot_CH11	3009	2748	7180	8888	-0.15478
BorderLeicester_BRL13	Cheviot_CH3	3040	2723	7180	8838	-0.150206
BorderLeicester_BRL13	Cheviot_CH4	3075	2727	7180	9109	-0.146049
BorderLeicester_BRL13	Cheviot_CH5	3131	2714	7180	9093	-0.141154
BorderLeicester_BRL13	Cheviot_CH8	3079	2763	7180	9041	-0.150854
BorderLeicester_BRL13	Cheviot_CH9	3090	2807	7180	8884	-0.157122
BorderLeicester_BRL13	EasyCare_EC15221	3125	2858	7180	9218	-0.158007
BorderLeicester_BRL13	EasyCare_EC9300	3233	2804	7180	9563	-0.14185
BorderLeicester_BRL13	EasyCare_EC9551	3361	2778	7180	9937	-0.128235
BorderLeicester_BRL13	EasyCare_EC9697	3288	2673	7180	9988	-0.119874
BorderLeicester_BRL13	GreyfaceDartmoor_GFD00066	2670	2838	7180	7636	-0.202889
BorderLeicester_BRL13	GreyfaceDartmoor_GFD00208	2783	2741	7180	7966	-0.178199
BorderLeicester_BRL13	GreyfaceDartmoor_GFD00531	2597	2826	7180	7629	-0.206293
BorderLeicester_BRL13	GreyfaceDartmoor_GFD0065	2794	2719	7180	8049	-0.173616
BorderLeicester_BRL13	GreyfaceDartmoor_GFD00696	2712	2807	7180	7772	-0.194088
BorderLeicester_BRL13	GreyfaceDartmoor_GFD00734	2798	2691	7180	8058	-0.169576
BorderLeicester_BRL13	GreyfaceDartmoor_GFD00845	2543	2941	7180	7472	-0.227887
BorderLeicester_BRL13	GreyfaceDartmoor_GFD00976	2645	2801	7180	7711	-0.198576
BorderLeicester_BRL13	GreyfaceDartmoor_GFD00977	2738	2785	7180	7786	-0.189229
BorderLeicester_BRL13	GreyfaceDartmoor_GFD00999	2776	2743	7180	7985	-0.178701
BorderLeicester_BRL13	GreyfaceDartmoor_GFD1	2604	2944	7180	7541	-0.223083
BorderLeicester_BRL13	GreyfaceDartmoor_GFD10	2696	2887	7180	7613	-0.208071
BorderLeicester_BRL13	GreyfaceDartmoor_GFD1091	2686	2799	7180	7720	-0.195436
BorderLeicester_BRL13	GreyfaceDartmoor_GFD11	2681	2824	7180	7699	-0.199409
BorderLeicester_BRL13	GreyfaceDartmoor_GFD1115	2739	2837	7180	7753	-0.196545
BorderLeicester_BRL13	GreyfaceDartmoor_GFD1146	2557	2921	7180	7329	-0.226411
BorderLeicester_BRL13	GreyfaceDartmoor_GFD1148	2713	2862	7180	7606	-0.203639
BorderLeicester_BRL13	GreyfaceDartmoor_GFD1180	2746	2844	7180	7746	-0.197106
BorderLeicester_BRL13	GreyfaceDartmoor_GFD2	2721	2825	7180	7741	-0.196301
BorderLeicester_BRL13	GreyfaceDartmoor_GFD3	2639	2917	7180	7552	-0.216875
BorderLeicester_BRL13	GreyfaceDartmoor_GFD4	2881	2774	7180	8108	-0.174451
BorderLeicester_BRL13	GreyfaceDartmoor_GFD5	2784	2684	7180	8055	-0.169609
BorderLeicester_BRL13	GreyfaceDartmoor_GFD6	2720	2726	7180	7688	-0.18375
BorderLeicester_BRL13	GreyfaceDartmoor_GFD662	2871	2692	7180	8184	-0.163564
BorderLeicester_BRL13	GreyfaceDartmoor_GFD7	2536	3005	7180	7280	-0.240249
BorderLeicester_BRL13	GreyfaceDartmoor_GFD748	2457	2981	7180	7156	-0.244489
BorderLeicester_BRL13	GreyfaceDartmoor_GFD8	2719	2834	7180	7709	-0.198066
BorderLeicester_BRL13	GreyfaceDartmoor_GFD9	2638	2893	7180	7546	-0.213772
BorderLeicester_BRL13	LincolnLongwool_LLW1	2456	2816	7180	6691	-0.228967
BorderLeicester_BRL13	LincolnLongwool_LLW2	2792	2540	7180	7674	-0.154033
BorderLeicester_BRL13	LincolnLongwool_LLW3	2750	2603	7180	7599	-0.166182
BorderLeicester_BRL13	LincolnLongwool_LLW4	2778	2555	7180	7726	-0.156447
BorderLeicester_BRL13	LincolnLongwool_LLW5	2715	2595	7180	7620	-0.16723
BorderLeicester_BRL13	LincolnLongwool_LLW6	2838	2584	7180	7731	-0.15626
BorderLeicester_BRL13	LincolnLongwool_LLW7	2686	2541	7180	7679	-0.161249
BorderLeicester_BRL13	Lleyn_LY1	3099	2483	7180	8837	-0.116564
BorderLeicester_BRL13	Lleyn_LY2	2661	2886	7180	7563	-0.211015
BorderLeicester_BRL13	Lleyn_LY3	3028	2462	7180	8853	-0.118256
BorderLeicester_BRL13	Lleyn_LY4	3142	2544	7180	8987	-0.120369
BorderLeicester_BRL13	Lleyn_LY5	3019	2626	7180	8543	-0.142021
BorderLeicester_BRL13	NorfolkHorn_NH1050	2446	3008	7180	7194	-0.248365
BorderLeicester_BRL13	NorfolkHorn_NH1051	2406	3246	7180	6964	-0.288886
BorderLeicester_BRL13	NorfolkHorn_NH1053	2483	3136	7180	7214	-0.263235
BorderLeicester_BRL13	NorfolkHorn_NH1122	2565	2979	7180	7459	-0.231778
BorderLeicester_BRL13	NorfolkHorn_NH1123	2506	3016	7180	7358	-0.242537
BorderLeicester_BRL13	NorfolkHorn_NH1124	2424	3099	7180	7123	-0.263861
BorderLeicester_BRL13	NorfolkHorn_NH1125	2402	3086	7180	7113	-0.263765
BorderLeicester_BRL13	NorfolkHorn_NH1128	2502	3055	7180	7279	-0.249533
BorderLeicester_BRL13	NorfolkHorn_NH1129	2547	3095	7180	7315	-0.251328
BorderLeicester_BRL13	NorfolkHorn_NH1133	2478	3061	7180	7233	-0.252827
BorderLeicester_BRL13	NorfolkHorn_NH1137	2524	3059	7180	7287	-0.248427
BorderLeicester_BRL13	NorfolkHorn_NH1138	2481	3041	7180	7232	-0.249861
BorderLeicester_BRL13	NorfolkHorn_NH1144	2451	3081	7180	6999	-0.261725
BorderLeicester_BRL13	NorfolkHorn_NH1151	2482	3153	7180	7103	-0.267731
BorderLeicester_BRL13	NorfolkHorn_NH1153	2361	3052	7180	6944	-0.26501
BorderLeicester_BRL13	NorfolkHorn_NH1154	2543	3044	7180	7306	-0.244719
BorderLeicester_BRL13	NorfolkHorn_NH1158	2550	3032	7180	7398	-0.241048
BorderLeicester_BRL13	NorfolkHorn_NH1159	2528	3049	7180	7311	-0.24636
BorderLeicester_BRL13	NorfolkHorn_NH1162	2646	2909	7180	7777	-0.212075
BorderLeicester_BRL13	NorfolkHorn_NH1163	2660	2901	7180	7620	-0.212297
BorderLeicester_BRL13	NorfolkHorn_NH595	2574	3085	7180	7516	-0.244692
BorderLeicester_BRL13	NorfolkHorn_NH675	2527	3109	7180	7383	-0.253451
BorderLeicester_BRL13	NorfolkHorn_NH677	2543	3089	7180	7479	-0.247971
BorderLeicester_BRL13	NorfolkHorn_NH769	2496	3146	7180	7224	-0.263538
BorderLeicester_BRL13	NorfolkHorn_NH874	2494	3247	7180	6926	-0.283567
BorderLeicester_BRL13	NorfolkHorn_NH880	2314	3226	7180	6706	-0.297998
BorderLeicester_BRL13	NorfolkHorn_NH884	2400	3261	7180	6887	-0.293026
BorderLeicester_BRL13	NorfolkHorn_NH916	2375	3137	7180	6923	-0.276466
BorderLeicester_BRL13	NorfolkHorn_NH975	2381	3064	7180	7133	-0.26179
BorderLeicester_BRL13	OxfordDown_OD00062	2866	2794	7180	8208	-0.176891
BorderLeicester_BRL13	OxfordDown_OD00316	2758	2793	7180	8031	-0.185918
BorderLeicester_BRL13	OxfordDown_OD00574	2797	2913	7180	7965	-0.2
BorderLeicester_BRL13	OxfordDown_OD00647	2770	2877	7180	8069	-0.195685
BorderLeicester_BRL13	OxfordDown_OD00731	2928	2792	7180	8378	-0.170716
BorderLeicester_BRL13	OxfordDown_OD00736	2945	2762	7180	8417	-0.165352
BorderLeicester_BRL13	OxfordDown_OD00746	2749	2763	7180	7885	-0.184335
BorderLeicester_BRL13	OxfordDown_OD00951	2905	2880	7180	8213	-0.185474
BorderLeicester_BRL13	OxfordDown_OD00955	2864	2771	7180	8337	-0.172585
BorderLeicester_BRL13	OxfordDown_OD00956	2883	2844	7180	8210	-0.182261
BorderLeicester_BRL13	OxfordDown_OD01035	2137	3506	7180	6251	-0.362966
BorderLeicester_BRL13	OxfordDown_OD01037	2858	2767	7180	8187	-0.174139
BorderLeicester_BRL13	OxfordDown_OD01038	2090	3564	7180	6069	-0.380255
BorderLeicester_BRL13	OxfordDown_OD1076	2910	2712	7180	8564	-0.15968
BorderLeicester_BRL13	OxfordDown_OD1106	2978	2799	7180	8578	-0.166265
BorderLeicester_BRL13	OxfordDown_OD1107	2832	2914	7180	8007	-0.197274
BorderLeicester_BRL13	OxfordDown_OD1118	2897	2730	7180	8538	-0.163061
BorderLeicester_BRL13	OxfordDown_OD1119	2800	2846	7180	8194	-0.18811
BorderLeicester_BRL13	OxfordDown_OD1181	2787	2749	7180	8152	-0.17682
BorderLeicester_BRL13	OxfordDown_OD1182	2852	2772	7180	8313	-0.173756
BorderLeicester_BRL13	PollDorset_PD1	2866	3017	7180	8531	-0.201642
BorderLeicester_BRL13	PollDorset_PD2	2873	3133	7180	8368	-0.218227
BorderLeicester_BRL13	PollDorset_PD3	2931	3017	7180	8614	-0.196467
BorderLeicester_BRL13	PollDorset_PD4	3292	2645	7180	9617	-0.11895
BorderLeicester_BRL13	PollDorset_PD5	3113	2899	7180	8984	-0.16611
BorderLeicester_BRL13	PollDorset_PD6	3135	2784	7180	9182	-0.148698
BorderLeicester_BRL13	Ryeland_RY1	2485	2912	7180	7086	-0.234053
BorderLeicester_BRL13	Ryeland_RY10	2572	2902	7180	7164	-0.225321
BorderLeicester_BRL13	Ryeland_RY11	2335	3050	7180	6661	-0.272018
BorderLeicester_BRL13	Ryeland_RY4.1	2505	2837	7180	7230	-0.219917
BorderLeicester_BRL13	Ryeland_RY4.2	2456	2937	7180	7045	-0.240281
BorderLeicester_BRL13	Ryeland_RY5	2322	3024	7180	6605	-0.270294
BorderLeicester_BRL13	Ryeland_RY6	2561	2958	7180	7077	-0.235323
BorderLeicester_BRL13	Ryeland_RY7	2479	2940	7180	7003	-0.239794
BorderLeicester_BRL13	ScottishBlackface_SBF01	2964	3012	7180	8706	-0.192622
BorderLeicester_BRL13	ScottishBlackface_SBF02	3152	2797	7180	9227	-0.148839
BorderLeicester_BRL13	ScottishBlackface_SBF03	3107	2747	7180	9076	-0.146838
BorderLeicester_BRL13	ScottishBlackface_SBF04	3046	2787	7180	9050	-0.155761
BorderLeicester_BRL13	ScottishBlackface_SBF05	3007	2926	7180	8802	-0.178013
BorderLeicester_BRL13	ScottishBlackface_SBF06	2918	2999	7180	8654	-0.194518
BorderLeicester_BRL13	ScottishBlackface_SBF07	3059	2878	7180	9023	-0.166451
BorderLeicester_BRL13	ScottishBlackface_SBF08	3047	2910	7180	8897	-0.172482
BorderLeicester_BRL13	ScottishBlackface_SBF09	3141	2887	7180	9156	-0.161178
BorderLeicester_BRL13	ScottishBlackface_SBF10	3010	2965	7180	8862	-0.182022
BorderLeicester_BRL13	ScottishBlackface_SBF11	3130	2824	7180	9144	-0.154251
BorderLeicester_BRL13	ScottishBlackface_SBF12	3009	2897	7180	8974	-0.172403
BorderLeicester_BRL13	ScottishBlackface_SBF13	3050	2893	7180	8834	-0.170851
BorderLeicester_BRL13	ScottishBlackface_SBF14	3018	2902	7180	8940	-0.172829
BorderLeicester_BRL13	ScottishBlackface_SBF15	2947	2920	7180	8668	-0.182547
BorderLeicester_BRL13	ScottishBlackface_SBF16	2997	3033	7180	8578	-0.194758
BorderLeicester_BRL13	ScottishBlackface_SBF17	3058	2846	7180	8978	-0.163015
BorderLeicester_BRL13	ScottishBlackface_SBF18	3045	2877	7180	8905	-0.168418
BorderLeicester_BRL13	ScottishBlackface_SBF19	3102	2842	7180	9019	-0.159393
BorderLeicester_BRL13	ScottishBlackface_SBF20	2921	2913	7180	8660	-0.183396
BorderLeicester_BRL13	ScottishBlackface_SBF21	2931	2899	7180	8743	-0.180054
BorderLeicester_BRL13	ScottishBlackface_SBF22	3091	2961	7180	8907	-0.175981
BorderLeicester_BRL13	ScottishBlackface_SBF23	3123	2849	7180	9057	-0.158588
BorderLeicester_BRL13	ScottishBlackface_SBF24	2832	3054	7180	8439	-0.209745
BorderLeicester_BRL13	ScottishBlackface_SBF26	3085	2961	7180	8946	-0.175927
BorderLeicester_BRL13	ScottishBlackface_SBF27	3079	2805	7180	9059	-0.155859
BorderLeicester_BRL13	ScottishBlackface_SBF28	2910	2966	7180	8564	-0.191946
BorderLeicester_BRL13	ScottishBlackface_SBF29	2938	2845	7180	8824	-0.171957
BorderLeicester_BRL13	ScottishBlackface_SBF30	2889	2821	7180	8806	-0.172213
BorderLeicester_BRL13	ScottishBlackface_SBF31	2946	2964	7180	8815	-0.186433
BorderLeicester_BRL13	ScottishBlackface_SBF33	3037	2918	7180	8891	-0.174165
BorderLeicester_BRL13	ScottishBlackface_SBF34	2815	3061	7180	8294	-0.213713
BorderLeicester_BRL13	ScottishBlackface_SBF36	3006	2931	7180	8898	-0.177634
BorderLeicester_BRL13	ScottishBlackface_SBF38	2854	2945	7180	8529	-0.193265
BorderLeicester_BRL13	ScottishBlackface_SBF39	2913	3015	7180	8512	-0.198636
BorderLeicester_BRL13	ScottishBlackface_SBF40	2695	3098	7180	8193	-0.227737
BorderLeicester_BRL13	ScottishBlackface_SBF41	2797	3124	7180	8348	-0.222244
BorderLeicester_BRL13	ScottishBlackface_SBF42	2940	2915	7180	8758	-0.181328
BorderLeicester_BRL13	ScottishBlackface_SBF43	3012	2901	7180	9008	-0.17235
BorderLeicester_BRL13	ScottishBlackface_SBF44	2943	2912	7180	8728	-0.181104
BorderLeicester_BRL13	ScottishBlackface_SBF45	3049	2892	7180	8941	-0.169654
BorderLeicester_BRL13	ScottishBlackface_SBF46	2947	2923	7180	8922	-0.18004
BorderLeicester_BRL13	ScottishBlackface_SBF47	3005	2901	7180	8937	-0.173543
BorderLeicester_BRL13	ScottishBlackface_SBF48	3048	2800	7180	9040	-0.157337
BorderLeicester_BRL13	ScottishBlackface_SBF49	3049	2825	7180	8909	-0.161663
BorderLeicester_BRL13	ScottishBlackface_SBF50	2880	3012	7180	8541	-0.199987
BorderLeicester_BRL13	ScottishBlackface_SBF51	2992	2906	7180	8897	-0.175406
BorderLeicester_BRL13	ScottishBlackface_SBF52	2988	2934	7180	8711	-0.181235
BorderLeicester_BRL13	ScottishBlackface_SBF53	3011	2768	7180	9013	-0.155932
BorderLeicester_BRL13	ScottishBlackface_SBF54	3033	2865	7180	8976	-0.166935
BorderLeicester_BRL13	ScottishBlackface_SBF55	2937	2984	7180	8650	-0.191472
BorderLeicester_BRL13	ScottishBlackface_SBF56	3075	2944	7180	8827	-0.175736
BorderLeicester_BRL13	ScottishBlackface_SBF57	3036	3034	7180	8800	-0.189737
BorderLeicester_BRL13	ScottishBlackface_SBF58	2891	2937	7180	8670	-0.188202
BorderLeicester_BRL13	ScottishBlackface_SBF59	2927	2939	7180	8708	-0.185738
BorderLeicester_BRL13	ScottishBlackface_SBF60	2960	2930	7180	8775	-0.181761
BorderLeicester_BRL13	Suffolk_SU1	2544	3272	7180	7482	-0.272814
BorderLeicester_BRL13	Suffolk_SU2	2534	3337	7180	7272	-0.286466
BorderLeicester_BRL13	Suffolk_SU3	3284	2268	7180	9473	-0.0751816
BorderLeicester_BRL13	Suffolk_SU4	3214	2296	7180	9304	-0.0835962
BorderLeicester_BRL13	Suffolk_SU8	3162	2259	7180	9210	-0.0827334
BorderLeicester_BRL13	Suffolk_SU9	3283	2232	7180	9336	-0.0715064
BorderLeicester_BRL13	WhitefaceWoodland_WFW1	2417	3357	7180	7478	-0.29315
BorderLeicester_BRL13	WhitefaceWoodland_WFW2	2934	3023	7180	8398	-0.199769
BorderLeicester_BRL13	WhitefaceWoodland_WFW3	2825	3116	7180	8254	-0.220746
BorderLeicester_BRL13	WhitefaceWoodland_WFW4	2773	3028	7180	8237	-0.212947
BorderLeicester_BRL13	WhitefaceWoodland_WFW5	2862	3123	7180	8316	-0.218379
BorderLeicester_BRL13	WhitefaceWoodland_WFW6	2791	3130	7180	8184	-0.225788
BorderLeicester_BRL13	WiltshireHorn_WH101	2304	3403	7180	6697	-0.324422
BorderLeicester_BRL13	WiltshireHorn_WH111	2207	3501	7180	6455	-0.351669
BorderLeicester_BRL13	WiltshireHorn_WH141	2430	3206	7180	7147	-0.277937
BorderLeicester_BRL13	WiltshireHorn_WH152	1957	3827	7180	5609	-0.445461
BorderLeicester_BRL13	WiltshireHorn_WH154	2037	3759	7180	5824	-0.421486
BorderLeicester_BRL13	WiltshireHorn_WH22	2535	2864	7180	7370	-0.21945
BorderLeicester_BRL13	WiltshireHorn_WH82	2553	2688	7180	7501	-0.192289
BorderLeicester_BRL13	WiltshireHorn_WH85	2299	3310	7180	6938	-0.306063
BorderLeicester_BRL14	BorderLeicester_BL1	2072	2273	7003	5481	-0.198174
BorderLeicester_BRL14	BorderLeicester_BRL1	2722	1712	7003	6815	-0.0508033
BorderLeicester_BRL14	BorderLeicester_BRL10	2871	1580	7003	7257	-0.0202665
BorderLeicester_BRL14	BorderLeicester_BRL11	2828	1708	7003	7006	-0.041973
BorderLeicester_BRL14	BorderLeicester_BRL12	2999	1328	7003	7342	0.0239108
BorderLeicester_BRL14	BorderLeicester_BRL13	2922	1362	7003	7180	0.0139604
BorderLeicester_BRL14	BorderLeicester_BRL14	7003	0	7003	7003	0.5
BorderLeicester_BRL14	BorderLeicester_BRL15	2954	1426	7003	7421	0.00707155
BorderLeicester_BRL14	BorderLeicester_BRL16	2858	1436	7003	7228	-0.000983768
BorderLeicester_BRL14	BorderLeicester_BRL17	3111	1424	7003	7763	0.0178112
BorderLeicester_BRL14	BorderLeicester_BRL18	2975	1182	7003	7038	0.0435154
BorderLeicester_BRL14	BorderLeicester_BRL19	2762	1555	7003	6801	-0.0252101
BorderLeicester_BRL14	BorderLeicester_BRL2	2923	1380	7003	7323	0.0113779
BorderLeicester_BRL14	BorderLeicester_BRL20	2811	1561	7003	7178	-0.0219308
BorderLeicester_BRL14	BorderLeicester_BRL21	2910	1306	7003	7278	0.0208669
BorderLeicester_BRL14	BorderLeicester_BRL22	2885	1352	7003	7329	0.0126291
BorderLeicester_BRL14	BorderLeicester_BRL23	2827	1457	7003	7133	-0.0061545
BorderLeicester_BRL14	BorderLeicester_BRL24	2829	1501	7003	7319	-0.0120793
BorderLeicester_BRL14	BorderLeicester_BRL25	2901	1516	7003	7414	-0.0090865
BorderLeicester_BRL14	BorderLeicester_BRL26	2917	1396	7003	7295	0.00874248
BorderLeicester_BRL14	BorderLeicester_BRL27	2836	1469	7003	6968	-0.00730084
BorderLeicester_BRL14	BorderLeicester_BRL28	3007	1329	7003	7547	0.0239863
BorderLeicester_BRL14	BorderLeicester_BRL29	2953	1477	7003	7533	-6.87947e-05
BorderLeicester_BRL14	BorderLeicester_BRL3	2677	1513	7003	6791	-0.0253009
BorderLeicester_BRL14	BorderLeicester_BRL30	2830	1499	7003	7162	-0.0118602
BorderLeicester_BRL14	BorderLeicester_BRL31	2657	1642	7003	6703	-0.0457464
BorderLeicester_BRL14	BorderLeicester_BRL32	2901	1558	7003	7279	-0.0150539
BorderLeicester_BRL14	BorderLeicester_BRL33	2852	1525	7003	7148	-0.0139919
BorderLeicester_BRL14	BorderLeicester_BRL34	2937	1491	7003	7366	-0.00313174
BorderLeicester_BRL14	BorderLeicester_BRL35	2891	1460	7003	7264	-0.00203266
BorderLeicester_BRL14	BorderLeicester_BRL36	2797	1521	7003	7135	-0.0173292
BorderLeicester_BRL14	BorderLeicester_BRL37	2634	1498	7003	6883	-0.0260694
BorderLeicester_BRL14	BorderLeicester_BRL38	2912	1488	7003	7140	-0.00452521
BorderLeicester_BRL14	BorderLeicester_BRL39	2685	1667	7003	6812	-0.0469779
BorderLeicester_BRL14	BorderLeicester_BRL4	2779	1587	7003	6790	-0.0286377
BorderLeicester_BRL14	BorderLeicester_BRL40	2960	1491	7003	7871	-0.00147909
BorderLeicester_BRL14	BorderLeicester_BRL41	2763	1597	7003	7125	-0.0305068
BorderLeicester_BRL14	BorderLeicester_BRL42	2854	1468	7003	7051	-0.00583464
BorderLeicester_BRL14	BorderLeicester_BRL43	2953	1364	7003	7134	0.0159157
BorderLeicester_BRL14	BorderLeicester_BRL44	2773	1665	7003	7054	-0.0396244
BorderLeicester_BRL14	BorderLeicester_BRL45	2624	1747	7003	6710	-0.0634434
BorderLeicester_BRL14	BorderLeicester_BRL46	2805	1424	7003	7337	-0.00299861
BorderLeicester_BRL14	BorderLeicester_BRL47	2909	1404	7003	7429	0.00699834
BorderLeicester_BRL14	BorderLeicester_BRL48	2945	1450	7003	7395	0.00312543
BorderLeicester_BRL14	BorderLeicester_BRL5	2905	1435	7003	7263	0.00245339
BorderLeicester_BRL14	BorderLeicester_BRL6	2811	1453	7003	7236	-0.00667182
BorderLeicester_BRL14	BorderLeicester_BRL7	3132	1280	7003	7698	0.0389089
BorderLeicester_BRL14	BorderLeicester_BRL8	2929	1438	7003	7534	0.00364587
BorderLeicester_BRL14	BorderLeicester_BRL9	2922	1516	7003	7611	-0.00752703
BorderLeicester_BRL14	Cheviot_CH11	2921	2747	7003	8888	-0.161916
BorderLeicester_BRL14	Cheviot_CH3	2970	2758	7003	8838	-0.160722
BorderLeicester_BRL14	Cheviot_CH4	3030	2741	7003	9109	-0.152185
BorderLeicester_BRL14	Cheviot_CH5	3076	2748	7003	9093	-0.150348
BorderLeicester_BRL14	Cheviot_CH8	3003	2777	7003	9041	-0.159
BorderLeicester_BRL14	Cheviot_CH9	2947	2727	7003	8884	-0.157802
BorderLeicester_BRL14	EasyCare_EC15221	2982	2835	7003	9218	-0.165711
BorderLeicester_BRL14	EasyCare_EC9300	3139	2727	7003	9563	-0.139744
BorderLeicester_BRL14	EasyCare_EC9551	3285	2805	7003	9937	-0.137249
BorderLeicester_BRL14	EasyCare_EC9697	3249	2671	7003	9988	-0.123183
BorderLeicester_BRL14	GreyfaceDartmoor_GFD00066	2560	2837	7003	7636	-0.212719
BorderLeicester_BRL14	GreyfaceDartmoor_GFD00208	2719	2820	7003	7966	-0.195137
BorderLeicester_BRL14	GreyfaceDartmoor_GFD00531	2587	2863	7003	7629	-0.21453
BorderLeicester_BRL14	GreyfaceDartmoor_GFD0065	2760	2767	7003	8049	-0.184294
BorderLeicester_BRL14	GreyfaceDartmoor_GFD00696	2566	2782	7003	7772	-0.20291
BorderLeicester_BRL14	GreyfaceDartmoor_GFD00734	2697	2688	7003	8058	-0.177877
BorderLeicester_BRL14	GreyfaceDartmoor_GFD00845	2502	2974	7003	7472	-0.238066
BorderLeicester_BRL14	GreyfaceDartmoor_GFD00976	2666	2896	7003	7711	-0.212451
BorderLeicester_BRL14	GreyfaceDartmoor_GFD00977	2671	2811	7003	7786	-0.19954
BorderLeicester_BRL14	GreyfaceDartmoor_GFD00999	2670	2775	7003	7985	-0.192154
BorderLeicester_BRL14	GreyfaceDartmoor_GFD1	2561	2940	7003	7541	-0.228204
BorderLeicester_BRL14	GreyfaceDartmoor_GFD10	2562	2861	7003	7613	-0.216201
BorderLeicester_BRL14	GreyfaceDartmoor_GFD1091	2557	2883	7003	7720	-0.217958
BorderLeicester_BRL14	GreyfaceDartmoor_GFD11	2612	2802	7003	7699	-0.20351
BorderLeicester_BRL14	GreyfaceDartmoor_GFD1115	2727	2890	7003	7753	-0.206899
BorderLeicester_BRL14	GreyfaceDartmoor_GFD1146	2494	2954	7003	7329	-0.238208
BorderLeicester_BRL14	GreyfaceDartmoor_GFD1148	2601	2871	7003	7606	-0.215004
BorderLeicester_BRL14	GreyfaceDartmoor_GFD1180	2660	2846	7003	7746	-0.205573
BorderLeicester_BRL14	GreyfaceDartmoor_GFD2	2643	2858	7003	7741	-0.208424
BorderLeicester_BRL14	GreyfaceDartmoor_GFD3	2530	2900	7003	7552	-0.224665
BorderLeicester_BRL14	GreyfaceDartmoor_GFD4	2791	2787	7003	8108	-0.18417
BorderLeicester_BRL14	GreyfaceDartmoor_GFD5	2721	2744	7003	8055	-0.183756
BorderLeicester_BRL14	GreyfaceDartmoor_GFD6	2520	2635	7003	7688	-0.187189
BorderLeicester_BRL14	GreyfaceDartmoor_GFD662	2794	2701	7003	8184	-0.171726
BorderLeicester_BRL14	GreyfaceDartmoor_GFD7	2502	3056	7003	7280	-0.252748
BorderLeicester_BRL14	GreyfaceDartmoor_GFD748	2413	2926	7003	7156	-0.242884
BorderLeicester_BRL14	GreyfaceDartmoor_GFD8	2649	2823	7003	7709	-0.203711
BorderLeicester_BRL14	GreyfaceDartmoor_GFD9	2627	2905	7003	7546	-0.218778
BorderLeicester_BRL14	LincolnLongwool_LLW1	2309	2764	7003	6691	-0.235066
BorderLeicester_BRL14	LincolnLongwool_LLW2	2690	2570	7003	7674	-0.166928
BorderLeicester_BRL14	LincolnLongwool_LLW3	2592	2586	7003	7599	-0.176688
BorderLeicester_BRL14	LincolnLongwool_LLW4	2726	2566	7003	7726	-0.163351
BorderLeicester_BRL14	LincolnLongwool_LLW5	2610	2586	7003	7620	-0.175203
BorderLeicester_BRL14	LincolnLongwool_LLW6	2704	2541	7003	7731	-0.161395
BorderLeicester_BRL14	LincolnLongwool_LLW7	2743	2607	7003	7679	-0.168301
BorderLeicester_BRL14	Lleyn_LY1	3011	2507	7003	8837	-0.126452
BorderLeicester_BRL14	Lleyn_LY2	2539	2826	7003	7563	-0.213717
BorderLeicester_BRL14	Lleyn_LY3	2990	2518	7003	8853	-0.129036
BorderLeicester_BRL14	Lleyn_LY4	3042	2553	7003	8987	-0.129081
BorderLeicester_BRL14	Lleyn_LY5	2931	2600	7003	8543	-0.145954
BorderLeicester_BRL14	NorfolkHorn_NH1050	2440	3043	7003	7194	-0.256815
BorderLeicester_BRL14	NorfolkHorn_NH1051	2370	3255	7003	6964	-0.296413
BorderLeicester_BRL14	NorfolkHorn_NH1053	2412	3170	7003	7214	-0.276289
BorderLeicester_BRL14	NorfolkHorn_NH1122	2563	3070	7003	7459	-0.247338
BorderLeicester_BRL14	NorfolkHorn_NH1123	2555	3083	7003	7358	-0.251445
BorderLeicester_BRL14	NorfolkHorn_NH1124	2363	3117	7003	7123	-0.274034
BorderLeicester_BRL14	NorfolkHorn_NH1125	2439	3167	7003	7113	-0.275928
BorderLeicester_BRL14	NorfolkHorn_NH1128	2396	3087	7003	7279	-0.264529
BorderLeicester_BRL14	NorfolkHorn_NH1129	2433	3086	7003	7315	-0.26114
BorderLeicester_BRL14	NorfolkHorn_NH1133	2425	3112	7003	7233	-0.266859
BorderLeicester_BRL14	NorfolkHorn_NH1137	2489	3132	7003	7287	-0.264171
BorderLeicester_BRL14	NorfolkHorn_NH1138	2454	3087	7003	7232	-0.261328
BorderLeicester_BRL14	NorfolkHorn_NH1144	2396	3167	7003	6999	-0.281246
BorderLeicester_BRL14	NorfolkHorn_NH1151	2454	3207	7003	7103	-0.280732
BorderLeicester_BRL14	NorfolkHorn_NH1153	2384	3196	7003	6944	-0.287374
BorderLeicester_BRL14	NorfolkHorn_NH1154	2514	3089	7003	7306	-0.256063
BorderLeicester_BRL14	NorfolkHorn_NH1158	2543	3066	7003	7398	-0.249219
BorderLeicester_BRL14	NorfolkHorn_NH1159	2482	3114	7003	7311	-0.261702
BorderLeicester_BRL14	NorfolkHorn_NH1162	2679	3018	7003	7777	-0.227131
BorderLeicester_BRL14	NorfolkHorn_NH1163	2614	3010	7003	7620	-0.232921
BorderLeicester_BRL14	NorfolkHorn_NH595	2581	3120	7003	7516	-0.252015
BorderLeicester_BRL14	NorfolkHorn_NH675	2447	3149	7003	7383	-0.267691
BorderLeicester_BRL14	NorfolkHorn_NH677	2551	3166	7003	7479	-0.261083
BorderLeicester_BRL14	NorfolkHorn_NH769	2441	3163	7003	7224	-0.273072
BorderLeicester_BRL14	NorfolkHorn_NH874	2361	3248	7003	6926	-0.296863
BorderLeicester_BRL14	NorfolkHorn_NH880	2282	3287	7003	6706	-0.313079
BorderLeicester_BRL14	NorfolkHorn_NH884	2367	3260	7003	6887	-0.298992
BorderLeicester_BRL14	NorfolkHorn_NH916	2352	3141	7003	6923	-0.282206
BorderLeicester_BRL14	NorfolkHorn_NH975	2443	3170	7003	7133	-0.275679
BorderLeicester_BRL14	OxfordDown_OD00062	2778	2743	7003	8208	-0.178029
BorderLeicester_BRL14	OxfordDown_OD00316	2732	2757	7003	8031	-0.185047
BorderLeicester_BRL14	OxfordDown_OD00574	2648	2861	7003	7965	-0.205371
BorderLeicester_BRL14	OxfordDown_OD00647	2715	2809	7003	8069	-0.192609
BorderLeicester_BRL14	OxfordDown_OD00731	2855	2753	7003	8378	-0.172356
BorderLeicester_BRL14	OxfordDown_OD00736	2884	2744	7003	8417	-0.168872
BorderLeicester_BRL14	OxfordDown_OD00746	2696	2731	7003	7885	-0.185787
BorderLeicester_BRL14	OxfordDown_OD00951	2786	2780	7003	8213	-0.182308
BorderLeicester_BRL14	OxfordDown_OD00955	2806	2770	7003	8337	-0.178227
BorderLeicester_BRL14	OxfordDown_OD00956	2821	2788	7003	8210	-0.181095
BorderLeicester_BRL14	OxfordDown_OD01035	2193	3539	7003	6251	-0.368568
BorderLeicester_BRL14	OxfordDown_OD01037	2753	2712	7003	8187	-0.175839
BorderLeicester_BRL14	OxfordDown_OD01038	2070	3538	7003	6069	-0.382956
BorderLeicester_BRL14	OxfordDown_OD1076	2856	2712	7003	8564	-0.164964
BorderLeicester_BRL14	OxfordDown_OD1106	2911	2665	7003	8578	-0.155253
BorderLeicester_BRL14	OxfordDown_OD1107	2730	2826	7003	8007	-0.19467
BorderLeicester_BRL14	OxfordDown_OD1118	2900	2737	7003	8538	-0.165626
BorderLeicester_BRL14	OxfordDown_OD1119	2783	2866	7003	8194	-0.194051
BorderLeicester_BRL14	OxfordDown_OD1181	2794	2786	7003	8152	-0.183306
BorderLeicester_BRL14	OxfordDown_OD1182	2798	2725	7003	8313	-0.173152
BorderLeicester_BRL14	PollDorset_PD1	2855	2989	7003	8531	-0.201043
BorderLeicester_BRL14	PollDorset_PD2	2737	3087	7003	8368	-0.223603
BorderLeicester_BRL14	PollDorset_PD3	2865	2978	7003	8614	-0.197925
BorderLeicester_BRL14	PollDorset_PD4	3186	2611	7003	9617	-0.122503
BorderLeicester_BRL14	PollDorset_PD5	2985	2868	7003	8984	-0.172077
BorderLeicester_BRL14	PollDorset_PD6	3084	2797	7003	9182	-0.155082
BorderLeicester_BRL14	Ryeland_RY1	2465	2897	7003	7086	-0.236284
BorderLeicester_BRL14	Ryeland_RY10	2543	2941	7003	7164	-0.235689
BorderLeicester_BRL14	Ryeland_RY11	2354	3097	7003	6661	-0.28103
BorderLeicester_BRL14	Ryeland_RY4.1	2545	2950	7003	7230	-0.23572
BorderLeicester_BRL14	Ryeland_RY4.2	2463	2983	7003	7045	-0.249359
BorderLeicester_BRL14	Ryeland_RY5	2218	2994	7003	6605	-0.277043
BorderLeicester_BRL14	Ryeland_RY6	2427	2987	7003	7077	-0.251918
BorderLeicester_BRL14	Ryeland_RY7	2408	2940	7003	7003	-0.247894
BorderLeicester_BRL14	ScottishBlackface_SBF01	2899	3047	7003	8706	-0.203387
BorderLeicester_BRL14	ScottishBlackface_SBF02	3086	2859	7003	9227	-0.162169
BorderLeicester_BRL14	ScottishBlackface_SBF03	2968	2777	7003	9076	-0.160831
BorderLeicester_BRL14	ScottishBlackface_SBF04	3003	2829	7003	9050	-0.16539
BorderLeicester_BRL14	ScottishBlackface_SBF05	2935	2934	7003	8802	-0.185574
BorderLeicester_BRL14	ScottishBlackface_SBF06	2821	3019	7003	8654	-0.205467
BorderLeicester_BRL14	ScottishBlackface_SBF07	2951	2865	7003	9023	-0.173406
BorderLeicester_BRL14	ScottishBlackface_SBF08	2908	2914	7003	8897	-0.183648
BorderLeicester_BRL14	ScottishBlackface_SBF09	3027	2862	7003	9156	-0.166904
BorderLeicester_BRL14	ScottishBlackface_SBF10	2916	2962	7003	8862	-0.1896
BorderLeicester_BRL14	ScottishBlackface_SBF11	3073	2886	7003	9144	-0.167152
BorderLeicester_BRL14	ScottishBlackface_SBF12	2988	2903	7003	8974	-0.176379
BorderLeicester_BRL14	ScottishBlackface_SBF13	2992	2956	7003	8834	-0.184378
BorderLeicester_BRL14	ScottishBlackface_SBF14	3001	2933	7003	8940	-0.179703
BorderLeicester_BRL14	ScottishBlackface_SBF15	2852	2949	7003	8668	-0.194372
BorderLeicester_BRL14	ScottishBlackface_SBF16	2857	3012	7003	8578	-0.20326
BorderLeicester_BRL14	ScottishBlackface_SBF17	3031	2873	7003	8978	-0.169889
BorderLeicester_BRL14	ScottishBlackface_SBF18	2960	2929	7003	8905	-0.182172
BorderLeicester_BRL14	ScottishBlackface_SBF19	2976	2834	7003	9019	-0.168019
BorderLeicester_BRL14	ScottishBlackface_SBF20	2940	3001	7003	8660	-0.195493
BorderLeicester_BRL14	ScottishBlackface_SBF21	2938	2901	7003	8743	-0.181887
BorderLeicester_BRL14	ScottishBlackface_SBF22	2972	2950	7003	8907	-0.184035
BorderLeicester_BRL14	ScottishBlackface_SBF23	3004	2869	7003	9057	-0.170237
BorderLeicester_BRL14	ScottishBlackface_SBF24	2823	3144	7003	8439	-0.224388
BorderLeicester_BRL14	ScottishBlackface_SBF26	2944	2909	7003	8946	-0.180199
BorderLeicester_BRL14	ScottishBlackface_SBF27	3044	2813	7003	9059	-0.160752
BorderLeicester_BRL14	ScottishBlackface_SBF28	2828	3015	7003	8564	-0.205692
BorderLeicester_BRL14	ScottishBlackface_SBF29	2851	2937	7003	8824	-0.191003
BorderLeicester_BRL14	ScottishBlackface_SBF30	3005	2953	7003	8806	-0.183503
BorderLeicester_BRL14	ScottishBlackface_SBF31	2905	2981	7003	8815	-0.193261
BorderLeicester_BRL14	ScottishBlackface_SBF33	2955	2902	7003	8891	-0.17925
BorderLeicester_BRL14	ScottishBlackface_SBF34	2820	3143	7003	8294	-0.22658
BorderLeicester_BRL14	ScottishBlackface_SBF36	2923	2875	7003	8898	-0.177788
BorderLeicester_BRL14	ScottishBlackface_SBF38	2801	3007	7003	8529	-0.206863
BorderLeicester_BRL14	ScottishBlackface_SBF39	2787	3078	7003	8512	-0.217145
BorderLeicester_BRL14	ScottishBlackface_SBF40	2660	3126	7003	8193	-0.236378
BorderLeicester_BRL14	ScottishBlackface_SBF41	2756	3115	7003	8348	-0.226304
BorderLeicester_BRL14	ScottishBlackface_SBF42	2937	2996	7003	8758	-0.193833
BorderLeicester_BRL14	ScottishBlackface_SBF43	3054	2949	7003	9008	-0.177628
BorderLeicester_BRL14	ScottishBlackface_SBF44	2889	2958	7003	8728	-0.192423
BorderLeicester_BRL14	ScottishBlackface_SBF45	2998	2871	7003	8941	-0.172102
BorderLeicester_BRL14	ScottishBlackface_SBF46	2953	2956	7003	8922	-0.185808
BorderLeicester_BRL14	ScottishBlackface_SBF47	2982	2938	7003	8937	-0.181556
BorderLeicester_BRL14	ScottishBlackface_SBF48	3027	2829	7003	9040	-0.163997
BorderLeicester_BRL14	ScottishBlackface_SBF49	2977	2934	7003	8909	-0.181687
BorderLeicester_BRL14	ScottishBlackface_SBF50	2804	3019	7003	8541	-0.208055
BorderLeicester_BRL14	ScottishBlackface_SBF51	2908	2923	7003	8897	-0.18478
BorderLeicester_BRL14	ScottishBlackface_SBF52	2883	2961	7003	8711	-0.193394
BorderLeicester_BRL14	ScottishBlackface_SBF53	3017	2875	7003	9013	-0.170642
BorderLeicester_BRL14	ScottishBlackface_SBF54	3023	2890	7003	8976	-0.172539
BorderLeicester_BRL14	ScottishBlackface_SBF55	2894	2987	7003	8650	-0.196767
BorderLeicester_BRL14	ScottishBlackface_SBF56	2924	2889	7003	8827	-0.180291
BorderLeicester_BRL14	ScottishBlackface_SBF57	2894	3010	7003	8800	-0.197811
BorderLeicester_BRL14	ScottishBlackface_SBF58	2860	3022	7003	8670	-0.203152
BorderLeicester_BRL14	ScottishBlackface_SBF59	2970	3024	7003	8708	-0.195914
BorderLeicester_BRL14	ScottishBlackface_SBF60	2884	3022	7003	8775	-0.200279
BorderLeicester_BRL14	Suffolk_SU1	2555	3375	7003	7482	-0.28961
BorderLeicester_BRL14	Suffolk_SU2	2384	3338	7003	7272	-0.300665
BorderLeicester_BRL14	Suffolk_SU3	3196	2302	7003	9473	-0.0854576
BorderLeicester_BRL14	Suffolk_SU4	3129	2347	7003	9304	-0.0959711
BorderLeicester_BRL14	Suffolk_SU8	3131	2277	7003	9210	-0.0877691
BorderLeicester_BRL14	Suffolk_SU9	3216	2251	7003	9336	-0.0787074
BorderLeicester_BRL14	WhitefaceWoodland_WFW1	2476	3423	7003	7478	-0.301775
BorderLeicester_BRL14	WhitefaceWoodland_WFW2	2782	3025	7003	8398	-0.212194
BorderLeicester_BRL14	WhitefaceWoodland_WFW3	2722	3123	7003	8254	-0.230976
BorderLeicester_BRL14	WhitefaceWoodland_WFW4	2759	3084	7003	8237	-0.223688
BorderLeicester_BRL14	WhitefaceWoodland_WFW5	2711	3095	7003	8316	-0.227104
BorderLeicester_BRL14	WhitefaceWoodland_WFW6	2737	3161	7003	8184	-0.236057
BorderLeicester_BRL14	WiltshireHorn_WH101	2238	3428	7003	6697	-0.33708
BorderLeicester_BRL14	WiltshireHorn_WH111	2145	3387	7003	6455	-0.343959
BorderLeicester_BRL14	WiltshireHorn_WH141	2417	3267	7003	7147	-0.290954
BorderLeicester_BRL14	WiltshireHorn_WH152	1909	3734	7003	5609	-0.440771
BorderLeicester_BRL14	WiltshireHorn_WH154	2014	3775	7003	5824	-0.43159
BorderLeicester_BRL14	WiltshireHorn_WH22	2417	2862	7003	7370	-0.230084
BorderLeicester_BRL14	WiltshireHorn_WH82	2500	2702	7003	7501	-0.200221
BorderLeicester_BRL14	WiltshireHorn_WH85	2312	3298	7003	6938	-0.307295
BorderLeicester_BRL15	BorderLeicester_BL1	2299	2058	7421	5481	-0.140831
BorderLeicester_BRL15	BorderLeicester_BRL1	2951	1610	7421	6815	-0.0188958
BorderLeicester_BRL15	BorderLeicester_BRL10	2999	1552	7421	7257	-0.00715356
BorderLeicester_BRL15	BorderLeicester_BRL11	2969	1507	7421	7006	-0.00311915
BorderLeicester_BRL15	BorderLeicester_BRL12	3157	1276	7421	7342	0.0409808
BorderLeicester_BRL15	BorderLeicester_BRL13	2981	1345	7421	7180	0.0199301
BorderLeicester_BRL15	BorderLeicester_BRL14	2954	1426	7421	7003	0.00707155
BorderLeicester_BRL15	BorderLeicester_BRL15	7421	0	7421	7421	0.5
BorderLeicester_BRL15	BorderLeicester_BRL16	3009	1375	7421	7228	0.0176804
BorderLeicester_BRL15	BorderLeicester_BRL17	3202	1412	7421	7763	0.0248946
BorderLeicester_BRL15	BorderLeicester_BRL18	2996	1480	7421	7038	0.0024898
BorderLeicester_BRL15	BorderLeicester_BRL19	2825	1616	7421	6801	-0.0286176
BorderLeicester_BRL15	BorderLeicester_BRL2	3117	1506	7421	7323	0.00712154
BorderLeicester_BRL15	BorderLeicester_BRL20	2938	1365	7421	7178	0.0142476
BorderLeicester_BRL15	BorderLeicester_BRL21	3081	1393	7421	7278	0.0200694
BorderLeicester_BRL15	BorderLeicester_BRL22	3013	1268	7421	7329	0.032339
BorderLeicester_BRL15	BorderLeicester_BRL23	2985	1495	7421	7133	-0.000343548
BorderLeicester_BRL15	BorderLeicester_BRL24	3098	1406	7421	7319	0.019403
BorderLeicester_BRL15	BorderLeicester_BRL25	3072	1388	7421	7414	0.0199528
BorderLeicester_BRL15	BorderLeicester_BRL26	3141	1376	7421	7295	0.0264338
BorderLeicester_BRL15	BorderLeicester_BRL27	2877	1499	7421	6968	-0.0084092
BorderLeicester_BRL15	BorderLeicester_BRL28	3260	1358	7421	7547	0.0363442
BorderLeicester_BRL15	BorderLeicester_BRL29	3185	1419	7421	7533	0.0232045
BorderLeicester_BRL15	BorderLeicester_BRL3	2877	1438	7421	6791	7.03631e-05
BorderLeicester_BRL15	BorderLeicester_BRL30	2990	1436	7421	7162	0.00809161
BorderLeicester_BRL15	BorderLeicester_BRL31	2871	1543	7421	6703	-0.0152223
BorderLeicester_BRL15	BorderLeicester_BRL32	3073	1401	7421	7279	0.0184354
BorderLeicester_BRL15	BorderLeicester_BRL33	3007	1537	7421	7148	-0.00459881
BorderLeicester_BRL15	BorderLeicester_BRL34	3029	1462	7421	7366	0.00710083
BorderLeicester_BRL15	BorderLeicester_BRL35	3125	1386	7421	7264	0.0240381
BorderLeicester_BRL15	BorderLeicester_BRL36	2973	1464	7421	7135	0.00309151
BorderLeicester_BRL15	BorderLeicester_BRL37	2872	1476	7421	6883	-0.00559284
BorderLeicester_BRL15	BorderLeicester_BRL38	3016	1515	7421	7140	-0.000961472
BorderLeicester_BRL15	BorderLeicester_BRL39	2869	1672	7421	6812	-0.0333731
BorderLeicester_BRL15	BorderLeicester_BRL4	2750	1559	7421	6790	-0.0258954
BorderLeicester_BRL15	BorderLeicester_BRL40	3093	1539	7421	7871	0.000980905
BorderLeicester_BRL15	BorderLeicester_BRL41	2967	1547	7421	7125	-0.00873092
BorderLeicester_BRL15	BorderLeicester_BRL42	2966	1568	7421	7051	-0.0117468
BorderLeicester_BRL15	BorderLeicester_BRL43	2987	1443	7421	7134	0.0069392
BorderLeicester_BRL15	BorderLeicester_BRL44	2971	1561	7421	7054	-0.0104318
BorderLeicester_BRL15	BorderLeicester_BRL45	2860	1596	7421	6710	-0.0234944
BorderLeicester_BRL15	BorderLeicester_BRL46	3018	1556	7421	7337	-0.00636943
BorderLeicester_BRL15	BorderLeicester_BRL47	3150	1355	7421	7429	0.0296296
BorderLeicester_BRL15	BorderLeicester_BRL48	3088	1360	7421	7395	0.024838
BorderLeicester_BRL15	BorderLeicester_BRL5	3045	1497	7421	7263	0.00347317
BorderLeicester_BRL15	BorderLeicester_BRL6	2958	1552	7421	7236	-0.00996111
BorderLeicester_BRL15	BorderLeicester_BRL7	3157	1323	7421	7698	0.0337985
BorderLeicester_BRL15	BorderLeicester_BRL8	3072	1526	7421	7534	0.00133735
BorderLeicester_BRL15	BorderLeicester_BRL9	3118	1452	7421	7611	0.0142363
BorderLeicester_BRL15	Cheviot_CH11	3120	2679	7421	8888	-0.137225
BorderLeicester_BRL15	Cheviot_CH3	3194	2745	7421	8838	-0.141214
BorderLeicester_BRL15	Cheviot_CH4	3194	2677	7421	9109	-0.130672
BorderLeicester_BRL15	Cheviot_CH5	3144	2606	7421	9093	-0.125227
BorderLeicester_BRL15	Cheviot_CH8	3178	2678	7421	9041	-0.132305
BorderLeicester_BRL15	Cheviot_CH9	3141	2709	7421	8884	-0.13965
BorderLeicester_BRL15	EasyCare_EC15221	3188	2745	7421	9218	-0.13835
BorderLeicester_BRL15	EasyCare_EC9300	3364	2726	7421	9563	-0.122939
BorderLeicester_BRL15	EasyCare_EC9551	3487	2721	7421	9937	-0.112628
BorderLeicester_BRL15	EasyCare_EC9697	3449	2541	7421	9988	-0.0938021
BorderLeicester_BRL15	GreyfaceDartmoor_GFD00066	2721	2692	7421	7636	-0.176861
BorderLeicester_BRL15	GreyfaceDartmoor_GFD00208	2845	2651	7421	7966	-0.15968
BorderLeicester_BRL15	GreyfaceDartmoor_GFD00531	2848	2819	7421	7629	-0.185382
BorderLeicester_BRL15	GreyfaceDartmoor_GFD0065	2912	2642	7421	8049	-0.153329
BorderLeicester_BRL15	GreyfaceDartmoor_GFD00696	2848	2695	7421	7772	-0.167314
BorderLeicester_BRL15	GreyfaceDartmoor_GFD00734	2882	2605	7421	8058	-0.150397
BorderLeicester_BRL15	GreyfaceDartmoor_GFD00845	2686	2893	7421	7472	-0.208151
BorderLeicester_BRL15	GreyfaceDartmoor_GFD00976	2810	2742	7421	7711	-0.176712
BorderLeicester_BRL15	GreyfaceDartmoor_GFD00977	2821	2712	7421	7786	-0.171171
BorderLeicester_BRL15	GreyfaceDartmoor_GFD00999	2901	2707	7421	7985	-0.163118
BorderLeicester_BRL15	GreyfaceDartmoor_GFD1	2734	2804	7421	7541	-0.192087
BorderLeicester_BRL15	GreyfaceDartmoor_GFD10	2787	2813	7421	7613	-0.188839
BorderLeicester_BRL15	GreyfaceDartmoor_GFD1091	2812	2681	7421	7720	-0.168417
BorderLeicester_BRL15	GreyfaceDartmoor_GFD11	2680	2621	7421	7699	-0.169444
BorderLeicester_BRL15	GreyfaceDartmoor_GFD1115	2814	2714	7421	7753	-0.172268
BorderLeicester_BRL15	GreyfaceDartmoor_GFD1146	2640	2806	7421	7329	-0.201492
BorderLeicester_BRL15	GreyfaceDartmoor_GFD1148	2759	2770	7421	7606	-0.185067
BorderLeicester_BRL15	GreyfaceDartmoor_GFD1180	2764	2700	7421	7746	-0.173798
BorderLeicester_BRL15	GreyfaceDartmoor_GFD2	2865	2745	7421	7741	-0.17313
BorderLeicester_BRL15	GreyfaceDartmoor_GFD3	2703	2772	7421	7552	-0.189742
BorderLeicester_BRL15	GreyfaceDartmoor_GFD4	2995	2637	7421	8108	-0.146758
BorderLeicester_BRL15	GreyfaceDartmoor_GFD5	2889	2634	7421	8055	-0.153722
BorderLeicester_BRL15	GreyfaceDartmoor_GFD6	2734	2630	7421	7688	-0.167185
BorderLeicester_BRL15	GreyfaceDartmoor_GFD662	2973	2618	7421	8184	-0.145018
BorderLeicester_BRL15	GreyfaceDartmoor_GFD7	2633	2918	7421	7280	-0.217876
BorderLeicester_BRL15	GreyfaceDartmoor_GFD748	2559	2856	7421	7156	-0.2163
BorderLeicester_BRL15	GreyfaceDartmoor_GFD8	2805	2741	7421	7709	-0.176933
BorderLeicester_BRL15	GreyfaceDartmoor_GFD9	2724	2758	7421	7546	-0.186544
BorderLeicester_BRL15	LincolnLongwool_LLW1	2533	2754	7421	6691	-0.210813
BorderLeicester_BRL15	LincolnLongwool_LLW2	2811	2433	7421	7674	-0.136138
BorderLeicester_BRL15	LincolnLongwool_LLW3	2845	2523	7421	7599	-0.146538
BorderLeicester_BRL15	LincolnLongwool_LLW4	2917	2467	7421	7726	-0.133162
BorderLeicester_BRL15	LincolnLongwool_LLW5	2847	2525	7421	7620	-0.146466
BorderLeicester_BRL15	LincolnLongwool_LLW6	2854	2489	7421	7731	-0.14018
BorderLeicester_BRL15	LincolnLongwool_LLW7	2892	2502	7421	7679	-0.139868
BorderLeicester_BRL15	Lleyn_LY1	3176	2338	7421	8837	-0.0922623
BorderLeicester_BRL15	Lleyn_LY2	2744	2835	7421	7563	-0.195275
BorderLeicester_BRL15	Lleyn_LY3	3183	2445	7421	8853	-0.104891
BorderLeicester_BRL15	Lleyn_LY4	3213	2468	7421	8987	-0.10501
BorderLeicester_BRL15	Lleyn_LY5	3090	2502	7421	8543	-0.119895
BorderLeicester_BRL15	NorfolkHorn_NH1050	2525	2885	7421	7194	-0.222032
BorderLeicester_BRL15	NorfolkHorn_NH1051	2468	3110	7421	6964	-0.260827
BorderLeicester_BRL15	NorfolkHorn_NH1053	2574	3034	7421	7214	-0.238743
BorderLeicester_BRL15	NorfolkHorn_NH1122	2684	2949	7421	7459	-0.215995
BorderLeicester_BRL15	NorfolkHorn_NH1123	2619	2954	7421	7358	-0.222546
BorderLeicester_BRL15	NorfolkHorn_NH1124	2512	3027	7421	7123	-0.243537
BorderLeicester_BRL15	NorfolkHorn_NH1125	2523	3070	7421	7113	-0.248865
BorderLeicester_BRL15	NorfolkHorn_NH1128	2551	2956	7421	7279	-0.228639
BorderLeicester_BRL15	NorfolkHorn_NH1129	2595	2959	7421	7315	-0.225502
BorderLeicester_BRL15	NorfolkHorn_NH1133	2634	3049	7421	7233	-0.236386
BorderLeicester_BRL15	NorfolkHorn_NH1137	2625	3037	7421	7287	-0.234498
BorderLeicester_BRL15	NorfolkHorn_NH1138	2574	2992	7421	7232	-0.232717
BorderLeicester_BRL15	NorfolkHorn_NH1144	2416	3008	7421	6999	-0.249653
BorderLeicester_BRL15	NorfolkHorn_NH1151	2461	3054	7421	7103	-0.251102
BorderLeicester_BRL15	NorfolkHorn_NH1153	2472	3054	7421	6944	-0.253115
BorderLeicester_BRL15	NorfolkHorn_NH1154	2650	2977	7421	7306	-0.22435
BorderLeicester_BRL15	NorfolkHorn_NH1158	2598	2959	7421	7398	-0.224037
BorderLeicester_BRL15	NorfolkHorn_NH1159	2590	3010	7421	7311	-0.232827
BorderLeicester_BRL15	NorfolkHorn_NH1162	2810	2922	7421	7777	-0.199632
BorderLeicester_BRL15	NorfolkHorn_NH1163	2722	2869	7421	7620	-0.200519
BorderLeicester_BRL15	NorfolkHorn_NH595	2665	2949	7421	7516	-0.216442
BorderLeicester_BRL15	NorfolkHorn_NH675	2592	3033	7421	7383	-0.234666
BorderLeicester_BRL15	NorfolkHorn_NH677	2670	3002	7421	7479	-0.223758
BorderLeicester_BRL15	NorfolkHorn_NH769	2536	3002	7421	7224	-0.236804
BorderLeicester_BRL15	NorfolkHorn_NH874	2405	3082	7421	6926	-0.262006
BorderLeicester_BRL15	NorfolkHorn_NH880	2345	3102	7421	6706	-0.273165
BorderLeicester_BRL15	NorfolkHorn_NH884	2460	3143	7421	6887	-0.267403
BorderLeicester_BRL15	NorfolkHorn_NH916	2445	3031	7421	6923	-0.252161
BorderLeicester_BRL15	NorfolkHorn_NH975	2595	3077	7421	7133	-0.244538
BorderLeicester_BRL15	OxfordDown_OD00062	2926	2691	7421	8208	-0.157144
BorderLeicester_BRL15	OxfordDown_OD00316	2942	2727	7421	8031	-0.162568
BorderLeicester_BRL15	OxfordDown_OD00574	2803	2704	7421	7965	-0.16931
BorderLeicester_BRL15	OxfordDown_OD00647	2906	2724	7421	8069	-0.164106
BorderLeicester_BRL15	OxfordDown_OD00731	3031	2656	7421	8378	-0.144376
BorderLeicester_BRL15	OxfordDown_OD00736	3012	2676	7421	8417	-0.147746
BorderLeicester_BRL15	OxfordDown_OD00746	2802	2685	7421	7885	-0.167777
BorderLeicester_BRL15	OxfordDown_OD00951	2946	2675	7421	8213	-0.153767
BorderLeicester_BRL15	OxfordDown_OD00955	3005	2681	7421	8337	-0.149575
BorderLeicester_BRL15	OxfordDown_OD00956	2980	2723	7421	8210	-0.157763
BorderLeicester_BRL15	OxfordDown_OD01035	2253	3424	7421	6251	-0.336088
BorderLeicester_BRL15	OxfordDown_OD01037	3004	2650	7421	8187	-0.147104
BorderLeicester_BRL15	OxfordDown_OD01038	2222	3461	7421	6069	-0.348406
BorderLeicester_BRL15	OxfordDown_OD1076	3103	2597	7421	8564	-0.13081
BorderLeicester_BRL15	OxfordDown_OD1106	3133	2655	7421	8578	-0.136071
BorderLeicester_BRL15	OxfordDown_OD1107	2906	2752	7421	8007	-0.168395
BorderLeicester_BRL15	OxfordDown_OD1118	3065	2625	7421	8538	-0.136913
BorderLeicester_BRL15	OxfordDown_OD1119	3014	2809	7421	8194	-0.166763
BorderLeicester_BRL15	OxfordDown_OD1181	2979	2743	7421	8152	-0.160984
BorderLeicester_BRL15	OxfordDown_OD1182	3070	2739	7421	8313	-0.153044
BorderLeicester_BRL15	PollDorset_PD1	2971	2842	7421	8531	-0.170073
BorderLeicester_BRL15	PollDorset_PD2	2895	2951	7421	8368	-0.190449
BorderLeicester_BRL15	PollDorset_PD3	3086	2927	7421	8614	-0.172622
BorderLeicester_BRL15	PollDorset_PD4	3402	2554	7421	9617	-0.100129
BorderLeicester_BRL15	PollDorset_PD5	3131	2765	7421	8984	-0.146236
BorderLeicester_BRL15	PollDorset_PD6	3245	2690	7421	9182	-0.128591
BorderLeicester_BRL15	Ryeland_RY1	2604	2819	7421	7086	-0.20914
BorderLeicester_BRL15	Ryeland_RY10	2704	2852	7421	7164	-0.205691
BorderLeicester_BRL15	Ryeland_RY11	2471	3004	7421	6661	-0.251172
BorderLeicester_BRL15	Ryeland_RY4.1	2673	2842	7421	7230	-0.205515
BorderLeicester_BRL15	Ryeland_RY4.2	2574	2889	7421	7045	-0.221485
BorderLeicester_BRL15	Ryeland_RY5	2390	2919	7421	6605	-0.245829
BorderLeicester_BRL15	Ryeland_RY6	2596	2833	7421	7077	-0.211753
BorderLeicester_BRL15	Ryeland_RY7	2572	2875	7421	7003	-0.220327
BorderLeicester_BRL15	ScottishBlackface_SBF01	3064	2904	7421	8706	-0.170149
BorderLeicester_BRL15	ScottishBlackface_SBF02	3240	2683	7421	9227	-0.127703
BorderLeicester_BRL15	ScottishBlackface_SBF03	3237	2716	7421	9076	-0.133054
BorderLeicester_BRL15	ScottishBlackface_SBF04	3162	2762	7421	9050	-0.143404
BorderLeicester_BRL15	ScottishBlackface_SBF05	3164	2847	7421	8802	-0.155951
BorderLeicester_BRL15	ScottishBlackface_SBF06	3075	2866	7421	8654	-0.165288
BorderLeicester_BRL15	ScottishBlackface_SBF07	3140	2781	7421	9023	-0.147288
BorderLeicester_BRL15	ScottishBlackface_SBF08	3188	2869	7421	8897	-0.156269
BorderLeicester_BRL15	ScottishBlackface_SBF09	3217	2746	7421	9156	-0.137238
BorderLeicester_BRL15	ScottishBlackface_SBF10	3142	2838	7421	8862	-0.155622
BorderLeicester_BRL15	ScottishBlackface_SBF11	3256	2706	7421	9144	-0.130154
BorderLeicester_BRL15	ScottishBlackface_SBF12	3134	2817	7421	8974	-0.152486
BorderLeicester_BRL15	ScottishBlackface_SBF13	3111	2776	7421	8834	-0.150169
BorderLeicester_BRL15	ScottishBlackface_SBF14	3146	2796	7421	8940	-0.149502
BorderLeicester_BRL15	ScottishBlackface_SBF15	3005	2844	7421	8668	-0.16676
BorderLeicester_BRL15	ScottishBlackface_SBF16	2978	2855	7421	8578	-0.170761
BorderLeicester_BRL15	ScottishBlackface_SBF17	3170	2733	7421	8978	-0.140009
BorderLeicester_BRL15	ScottishBlackface_SBF18	3133	2856	7421	8905	-0.157969
BorderLeicester_BRL15	ScottishBlackface_SBF19	3180	2836	7421	9019	-0.151582
BorderLeicester_BRL15	ScottishBlackface_SBF20	3035	2810	7421	8660	-0.160749
BorderLeicester_BRL15	ScottishBlackface_SBF21	3046	2787	7421	8743	-0.156397
BorderLeicester_BRL15	ScottishBlackface_SBF22	3142	2872	7421	8907	-0.159358
BorderLeicester_BRL15	ScottishBlackface_SBF23	3181	2728	7421	9057	-0.138063
BorderLeicester_BRL15	ScottishBlackface_SBF24	3012	3001	7421	8439	-0.188525
BorderLeicester_BRL15	ScottishBlackface_SBF26	3154	2814	7421	8946	-0.151158
BorderLeicester_BRL15	ScottishBlackface_SBF27	3252	2778	7421	9059	-0.139806
BorderLeicester_BRL15	ScottishBlackface_SBF28	3061	2930	7421	8564	-0.175102
BorderLeicester_BRL15	ScottishBlackface_SBF29	3095	2833	7421	8824	-0.158264
BorderLeicester_BRL15	ScottishBlackface_SBF30	3106	2772	7421	8806	-0.150243
BorderLeicester_BRL15	ScottishBlackface_SBF31	3080	2779	7421	8815	-0.152624
BorderLeicester_BRL15	ScottishBlackface_SBF33	3162	2834	7421	8891	-0.153629
BorderLeicester_BRL15	ScottishBlackface_SBF34	2967	3001	7421	8294	-0.193128
BorderLeicester_BRL15	ScottishBlackface_SBF36	3077	2824	7421	8898	-0.157546
BorderLeicester_BRL15	ScottishBlackface_SBF38	2979	2853	7421	8529	-0.170972
BorderLeicester_BRL15	ScottishBlackface_SBF39	2973	2943	7421	8512	-0.182828
BorderLeicester_BRL15	ScottishBlackface_SBF40	2896	3015	7421	8193	-0.200717
BorderLeicester_BRL15	ScottishBlackface_SBF41	2918	2919	7421	8348	-0.185173
BorderLeicester_BRL15	ScottishBlackface_SBF42	3041	2788	7421	8758	-0.156685
BorderLeicester_BRL15	ScottishBlackface_SBF43	3160	2747	7421	9008	-0.142066
BorderLeicester_BRL15	ScottishBlackface_SBF44	3068	2853	7421	8728	-0.163354
BorderLeicester_BRL15	ScottishBlackface_SBF45	3138	2788	7421	8941	-0.149004
BorderLeicester_BRL15	ScottishBlackface_SBF46	3115	2821	7421	8922	-0.154623
BorderLeicester_BRL15	ScottishBlackface_SBF47	3170	2773	7421	8937	-0.14525
BorderLeicester_BRL15	ScottishBlackface_SBF48	3153	2716	7421	9040	-0.138448
BorderLeicester_BRL15	ScottishBlackface_SBF49	3126	2795	7421	8909	-0.150888
BorderLeicester_BRL15	ScottishBlackface_SBF50	2944	2868	7421	8541	-0.174915
BorderLeicester_BRL15	ScottishBlackface_SBF51	3107	2774	7421	8897	-0.149589
BorderLeicester_BRL15	ScottishBlackface_SBF52	3049	2786	7421	8711	-0.156397
BorderLeicester_BRL15	ScottishBlackface_SBF53	3206	2720	7421	9013	-0.135938
BorderLeicester_BRL15	ScottishBlackface_SBF54	3145	2801	7421	8976	-0.149844
BorderLeicester_BRL15	ScottishBlackface_SBF55	3055	2900	7421	8650	-0.170805
BorderLeicester_BRL15	ScottishBlackface_SBF56	3142	2769	7421	8827	-0.147464
BorderLeicester_BRL15	ScottishBlackface_SBF57	3111	2938	7421	8800	-0.170458
BorderLeicester_BRL15	ScottishBlackface_SBF58	3033	2842	7421	8670	-0.16475
BorderLeicester_BRL15	ScottishBlackface_SBF59	3064	2846	7421	8708	-0.162936
BorderLeicester_BRL15	ScottishBlackface_SBF60	3052	2808	7421	8775	-0.158311
BorderLeicester_BRL15	Suffolk_SU1	2608	3197	7421	7482	-0.254043
BorderLeicester_BRL15	Suffolk_SU2	2573	3203	7421	7272	-0.260873
BorderLeicester_BRL15	Suffolk_SU3	3473	2196	7421	9473	-0.054398
BorderLeicester_BRL15	Suffolk_SU4	3345	2242	7421	9304	-0.0681016
BorderLeicester_BRL15	Suffolk_SU8	3281	2179	7421	9210	-0.0647586
BorderLeicester_BRL15	Suffolk_SU9	3332	2168	7421	9336	-0.0599153
BorderLeicester_BRL15	WhitefaceWoodland_WFW1	2594	3356	7421	7478	-0.276394
BorderLeicester_BRL15	WhitefaceWoodland_WFW2	2981	2901	7421	8398	-0.17833
BorderLeicester_BRL15	WhitefaceWoodland_WFW3	2892	3012	7421	8254	-0.199809
BorderLeicester_BRL15	WhitefaceWoodland_WFW4	2938	2994	7421	8237	-0.194789
BorderLeicester_BRL15	WhitefaceWoodland_WFW5	2883	2998	7421	8316	-0.197814
BorderLeicester_BRL15	WhitefaceWoodland_WFW6	2779	2977	7421	8184	-0.20346
BorderLeicester_BRL15	WiltshireHorn_WH101	2323	3308	7421	6697	-0.30408
BorderLeicester_BRL15	WiltshireHorn_WH111	2241	3370	7421	6455	-0.324229
BorderLeicester_BRL15	WiltshireHorn_WH141	2519	3119	7421	7147	-0.255286
BorderLeicester_BRL15	WiltshireHorn_WH152	2016	3741	7421	5609	-0.419493
BorderLeicester_BRL15	WiltshireHorn_WH154	2127	3681	7421	5824	-0.395243
BorderLeicester_BRL15	WiltshireHorn_WH22	2563	2772	7421	7370	-0.201541
BorderLeicester_BRL15	WiltshireHorn_WH82	2670	2686	7421	7501	-0.181075
BorderLeicester_BRL15	WiltshireHorn_WH85	2446	3281	7421	6938	-0.286649
BorderLeicester_BRL16	BorderLeicester_BL1	2173	2195	7228	5481	-0.174443
BorderLeicester_BRL16	BorderLeicester_BRL1	2880	1495	7228	6815	-0.00783308
BorderLeicester_BRL16	BorderLeicester_BRL10	2863	1500	7228	7257	-0.00945806
BorderLeicester_BRL16	BorderLeicester_BRL11	2797	1583	7228	7006	-0.0259238
BorderLeicester_BRL16	BorderLeicester_BRL12	2993	1401	7228	7342	0.0131091
BorderLeicester_BRL16	BorderLeicester_BRL13	2885	1381	7228	7180	0.00853692
BorderLeicester_BRL16	BorderLeicester_BRL14	2858	1436	7228	7003	-0.000983768
BorderLeicester_BRL16	BorderLeicester_BRL15	3009	1375	7228	7421	0.0176804
BorderLeicester_BRL16	BorderLeicester_BRL16	7228	0	7228	7228	0.5
BorderLeicester_BRL16	BorderLeicester_BRL17	3059	1461	7228	7763	0.00913882
BorderLeicester_BRL16	BorderLeicester_BRL18	2908	1513	7228	7038	-0.00827141
BorderLeicester_BRL16	BorderLeicester_BRL19	2875	1371	7228	6801	0.00948036
BorderLeicester_BRL16	BorderLeicester_BRL2	3032	1545	7228	7323	-0.00398598
BorderLeicester_BRL16	BorderLeicester_BRL20	2896	1577	7228	7178	-0.0179092
BorderLeicester_BRL16	BorderLeicester_BRL21	2996	1354	7228	7278	0.0198539
BorderLeicester_BRL16	BorderLeicester_BRL22	3011	1339	7228	7329	0.0228756
BorderLeicester_BRL16	BorderLeicester_BRL23	2873	1534	7228	7133	-0.0135784
BorderLeicester_BRL16	BorderLeicester_BRL24	3020	1601	7228	7319	-0.0125112
BorderLeicester_BRL16	BorderLeicester_BRL25	3009	1363	7228	7414	0.019328
BorderLeicester_BRL16	BorderLeicester_BRL26	2966	1461	7228	7295	0.00302968
BorderLeicester_BRL16	BorderLeicester_BRL27	2822	1455	7228	6968	-0.00619893
BorderLeicester_BRL16	BorderLeicester_BRL28	3074	1389	7228	7547	0.0200338
BorderLeicester_BRL16	BorderLeicester_BRL29	3066	1525	7228	7533	0.00108394
BorderLeicester_BRL16	BorderLeicester_BRL3	2722	1667	7228	6791	-0.043655
BorderLeicester_BRL16	BorderLeicester_BRL30	2965	1593	7228	7162	-0.0153579
BorderLeicester_BRL16	BorderLeicester_BRL31	2704	1669	7228	6703	-0.04551
BorderLeicester_BRL16	BorderLeicester_BRL32	2930	1441	7228	7279	0.00330875
BorderLeicester_BRL16	BorderLeicester_BRL33	2900	1541	7228	7148	-0.01266
BorderLeicester_BRL16	BorderLeicester_BRL34	2976	1467	7228	7366	0.0028779
BorderLeicester_BRL16	BorderLeicester_BRL35	3322	893	7228	7264	0.10599
BorderLeicester_BRL16	BorderLeicester_BRL36	2993	1512	7228	7135	-0.00215832
BorderLeicester_BRL16	BorderLeicester_BRL37	2771	1538	7228	6883	-0.0216143
BorderLeicester_BRL16	BorderLeicester_BRL38	2873	1458	7228	7140	-0.00299276
BorderLeicester_BRL16	BorderLeicester_BRL39	2670	1534	7228	6812	-0.0283476
BorderLeicester_BRL16	BorderLeicester_BRL4	2809	1558	7228	6790	-0.0219004
BorderLeicester_BRL16	BorderLeicester_BRL40	3129	1533	7228	7871	0.00417246
BorderLeicester_BRL16	BorderLeicester_BRL41	2871	1580	7228	7125	-0.0201352
BorderLeicester_BRL16	BorderLeicester_BRL42	2903	1517	7228	7051	-0.00917431
BorderLeicester_BRL16	BorderLeicester_BRL43	2932	1532	7228	7134	-0.00919092
BorderLeicester_BRL16	BorderLeicester_BRL44	2857	1671	7228	7054	-0.0339588
BorderLeicester_BRL16	BorderLeicester_BRL45	2768	1630	7228	6710	-0.0352992
BorderLeicester_BRL16	BorderLeicester_BRL46	2881	1563	7228	7337	-0.0168211
BorderLeicester_BRL16	BorderLeicester_BRL47	3003	1456	7228	7429	0.00620864
BorderLeicester_BRL16	BorderLeicester_BRL48	3019	1477	7228	7395	0.00444505
BorderLeicester_BRL16	BorderLeicester_BRL5	2979	1377	7228	7263	0.0155269
BorderLeicester_BRL16	BorderLeicester_BRL6	2957	1523	7228	7236	-0.00615321
BorderLeicester_BRL16	BorderLeicester_BRL7	3067	1532	7228	7698	0.000200992
BorderLeicester_BRL16	BorderLeicester_BRL8	3056	1528	7228	7534	0
BorderLeicester_BRL16	BorderLeicester_BRL9	3036	1562	7228	7611	-0.00593032
BorderLeicester_BRL16	Cheviot_CH11	2976	2729	7228	8888	-0.154008
BorderLeicester_BRL16	Cheviot_CH3	3044	2713	7228	8838	-0.148263
BorderLeicester_BRL16	Cheviot_CH4	3072	2724	7228	9109	-0.145437
BorderLeicester_BRL16	Cheviot_CH5	3151	2752	7228	9093	-0.14417
BorderLeicester_BRL16	Cheviot_CH8	3053	2742	7228	9041	-0.149425
BorderLeicester_BRL16	Cheviot_CH9	2996	2738	7228	8884	-0.153923
BorderLeicester_BRL16	EasyCare_EC15221	3119	2824	7228	9218	-0.153776
BorderLeicester_BRL16	EasyCare_EC9300	3244	2854	7228	9563	-0.146745
BorderLeicester_BRL16	EasyCare_EC9551	3357	2788	7228	9937	-0.129275
BorderLeicester_BRL16	EasyCare_EC9697	3344	2645	7228	9988	-0.113034
BorderLeicester_BRL16	GreyfaceDartmoor_GFD00066	2702	2835	7228	7636	-0.199677
BorderLeicester_BRL16	GreyfaceDartmoor_GFD00208	2751	2678	7228	7966	-0.171449
BorderLeicester_BRL16	GreyfaceDartmoor_GFD00531	2684	2801	7228	7629	-0.196406
BorderLeicester_BRL16	GreyfaceDartmoor_GFD0065	2793	2723	7228	8049	-0.17366
BorderLeicester_BRL16	GreyfaceDartmoor_GFD00696	2724	2725	7228	7772	-0.181733
BorderLeicester_BRL16	GreyfaceDartmoor_GFD00734	2875	2693	7228	8058	-0.164268
BorderLeicester_BRL16	GreyfaceDartmoor_GFD00845	2642	2907	7228	7472	-0.215782
BorderLeicester_BRL16	GreyfaceDartmoor_GFD00976	2706	2802	7228	7711	-0.193989
BorderLeicester_BRL16	GreyfaceDartmoor_GFD00977	2689	2719	7228	7786	-0.183096
BorderLeicester_BRL16	GreyfaceDartmoor_GFD00999	2752	2634	7228	7985	-0.165385
BorderLeicester_BRL16	GreyfaceDartmoor_GFD1	2669	2917	7228	7541	-0.2143
BorderLeicester_BRL16	GreyfaceDartmoor_GFD10	2695	2885	7228	7613	-0.207196
BorderLeicester_BRL16	GreyfaceDartmoor_GFD1091	2694	2790	7228	7720	-0.193069
BorderLeicester_BRL16	GreyfaceDartmoor_GFD11	2766	2802	7228	7699	-0.190125
BorderLeicester_BRL16	GreyfaceDartmoor_GFD1115	2772	2808	7228	7753	-0.18984
BorderLeicester_BRL16	GreyfaceDartmoor_GFD1146	2640	2927	7228	7329	-0.220787
BorderLeicester_BRL16	GreyfaceDartmoor_GFD1148	2713	2772	7228	7606	-0.190845
BorderLeicester_BRL16	GreyfaceDartmoor_GFD1180	2746	2729	7228	7746	-0.181114
BorderLeicester_BRL16	GreyfaceDartmoor_GFD2	2732	2734	7228	7741	-0.182778
BorderLeicester_BRL16	GreyfaceDartmoor_GFD3	2605	2794	7228	7552	-0.201827
BorderLeicester_BRL16	GreyfaceDartmoor_GFD4	2883	2753	7228	8108	-0.171035
BorderLeicester_BRL16	GreyfaceDartmoor_GFD5	2852	2640	7228	8055	-0.158869
BorderLeicester_BRL16	GreyfaceDartmoor_GFD6	2669	2656	7228	7688	-0.177192
BorderLeicester_BRL16	GreyfaceDartmoor_GFD662	2877	2631	7228	8184	-0.15475
BorderLeicester_BRL16	GreyfaceDartmoor_GFD7	2570	2964	7228	7280	-0.231459
BorderLeicester_BRL16	GreyfaceDartmoor_GFD748	2551	2954	7228	7156	-0.233384
BorderLeicester_BRL16	GreyfaceDartmoor_GFD8	2727	2742	7228	7709	-0.184575
BorderLeicester_BRL16	GreyfaceDartmoor_GFD9	2702	2924	7228	7546	-0.212942
BorderLeicester_BRL16	LincolnLongwool_LLW1	2419	2754	7228	6691	-0.221927
BorderLeicester_BRL16	LincolnLongwool_LLW2	2729	2509	7228	7674	-0.153604
BorderLeicester_BRL16	LincolnLongwool_LLW3	2717	2585	7228	7599	-0.165441
BorderLeicester_BRL16	LincolnLongwool_LLW4	2737	2497	7228	7726	-0.15093
BorderLeicester_BRL16	LincolnLongwool_LLW5	2742	2554	7228	7620	-0.159348
BorderLeicester_BRL16	LincolnLongwool_LLW6	2869	2547	7228	7731	-0.14874
BorderLeicester_BRL16	LincolnLongwool_LLW7	2806	2547	7228	7679	-0.153485
BorderLeicester_BRL16	Lleyn_LY1	3034	2336	7228	8837	-0.101961
[truncated: 54,645 more rows]

## Sheet: Table_S5_ROH
FID	IID	PHE	CHR	SNP1	SNP2	POS1	POS2	KB	NSNP	DENSITY	PHOM	PHET
Border Leicester	BL1	-9	1	OAR1_45270297.1	s68890.1	45270297	49209359	3939.06	60	65.651	0.983	0.017
Border Leicester	BL1	-9	1	OAR1_77585310.1	OAR1_82098426.1	77585310	82098426	4513.12	86	52.478	0.988	0.012
Border Leicester	BL1	-9	1	OAR1_119469795.1	s04035.1	119469795	124439843	4970.05	78	63.719	1	0
Border Leicester	BL1	-9	1	OAR1_167129505.1	OAR1_172651470.1	167129505	172651470	5521.97	84	65.738	0.988	0.012
Border Leicester	BL1	-9	1	OAR1_224818104.1	OAR1_227972375.1	224818104	227972375	3154.27	58	54.384	0.983	0.017
Border Leicester	BL1	-9	2	OAR2_64079340.1	OAR2_91638206.1	64079340	91638206	27558.9	411	67.053	0.998	0.002
Border Leicester	BL1	-9	2	s36729.1	OAR2_170280328.1	166172059	170280328	4108.27	63	65.211	1	0
Border Leicester	BL1	-9	2	OAR2_203435142.1	OAR2_217372449_X.1	203435142	217372450	13937.3	215	64.825	0.995	0.005
Border Leicester	BL1	-9	2	OAR2_219553355.1	s54309.1	219553355	228518200	8964.85	131	68.434	1	0
Border Leicester	BL1	-9	2	s55941.1	OAR2_235453518.1	229747831	235453518	5705.69	87	65.583	1	0
Border Leicester	BL1	-9	2	OAR2_236076121.1	OAR2_241552705.1	236076121	241552705	5476.59	98	55.884	0.99	0.01
Border Leicester	BL1	-9	3	OAR3_67521167.1	OAR3_83019151.1	67521167	83019151	15498	245	63.257	0.996	0.004
Border Leicester	BL1	-9	3	OAR3_87259455.1	OAR3_92580348_X.1	87259455	92580348	5320.89	78	68.217	1	0
Border Leicester	BL1	-9	3	OAR3_104587764.1	s00521.1	104587764	107672096	3084.33	57	54.111	0.982	0.018
Border Leicester	BL1	-9	3	OAR3_121147165.1	OAR3_124351849.1	121147165	124351849	3204.68	54	59.346	0.981	0.019
Border Leicester	BL1	-9	4	OAR4_14661650.1	s43356.1	14661650	19215452	4553.8	77	59.14	0.987	0.013
Border Leicester	BL1	-9	4	OAR4_25328239.1	OAR4_31996653.1	25328239	31996653	6668.41	114	58.495	0.991	0.009
Border Leicester	BL1	-9	4	OAR4_59113372.1	OAR4_63158847.1	59113372	63158847	4045.48	72	56.187	0.986	0.014
Border Leicester	BL1	-9	4	s22619.1	OAR4_70003684.1	63778663	70003684	6225.02	94	66.224	1	0
Border Leicester	BL1	-9	4	OAR4_74410532.1	OAR4_80058345.1	74410532	80058345	5647.81	84	67.236	1	0
Border Leicester	BL1	-9	4	OAR4_83294476.1	OAR4_92735468.1	83294476	92735468	9440.99	155	60.91	0.994	0.006
Border Leicester	BL1	-9	4	OAR4_105180192.1	s24063.1	105180192	113636347	8456.16	121	69.886	0.992	0.008
Border Leicester	BL1	-9	5	s15703.1	OAR5_7514574.1	1328422	7514574	6186.15	98	63.124	0.99	0.01
Border Leicester	BL1	-9	5	s24411.1	OAR5_88114895.1	83906093	88114895	4208.8	70	60.126	0.986	0.014
Border Leicester	BL1	-9	5	OAR5_91915748.1	OAR5_96139884.1	91915748	96139884	4224.14	69	61.219	0.986	0.014
Border Leicester	BL1	-9	5	OAR5_97776609.1	OAR5_104856871.1	97776609	104856871	7080.26	120	59.002	0.992	0.008
Border Leicester	BL1	-9	5	OAR5_108561009_X.1	s10448.1	108561009	111838327	3277.32	58	56.506	0.983	0.017
Border Leicester	BL1	-9	6	s30534.1	OAR6_12906359.1	8507164	12906359	4399.2	68	64.694	0.985	0.015
Border Leicester	BL1	-9	6	s45685.1	OAR6_71474279.1	67458574	71474279	4015.71	60	66.928	0.983	0.017
Border Leicester	BL1	-9	6	s09656.1	OAR6_77648374.1	72778565	77648374	4869.81	71	68.589	0.986	0.014
Border Leicester	BL1	-9	6	OAR6_120771496.1	OAR6_124207609.1	120771496	124207609	3436.11	57	60.283	0.982	0.018
Border Leicester	BL1	-9	7	OAR7_30383383.1	OAR7_33732762.1	30383383	33732762	3349.38	58	57.748	0.983	0.017
Border Leicester	BL1	-9	7	s45299.1	OAR7_43374818.1	40201692	43374818	3173.13	63	50.367	1	0
Border Leicester	BL1	-9	7	OAR7_55260088.1	OAR7_87881633.1	55260088	87881633	32621.5	487	66.985	0.998	0.002
Border Leicester	BL1	-9	7	OAR7_92327636.1	OAR7_95578007.1	92327636	95578007	3250.37	53	61.328	0.981	0.019
Border Leicester	BL1	-9	7	OAR7_96510288.1	OAR7_101078528.1	96510288	101078528	4568.24	70	65.261	0.986	0.014
Border Leicester	BL1	-9	8	OAR8_17854216.1	OAR8_21072066.1	17854216	21072066	3217.85	55	58.506	0.982	0.018
Border Leicester	BL1	-9	8	OAR8_25237806.1	s60756.1	25237806	31467807	6230	96	64.896	0.99	0.01
Border Leicester	BL1	-9	8	OAR8_72220010.1	OAR8_75725850_X.1	72220010	75725851	3505.84	52	67.42	1	0
Border Leicester	BL1	-9	9	OAR9_96141857.1	s05734.1	96141857	99942992	3801.14	64	59.393	0.984	0.016
Border Leicester	BL1	-9	10	OAR10_8931230.1	OAR10_14931575.1	8931230	14931575	6000.35	86	69.771	0.988	0.012
Border Leicester	BL1	-9	10	OAR10_24240752.1	OAR10_34567327.1	24240752	34567327	10326.6	171	60.389	0.994	0.006
Border Leicester	BL1	-9	10	OAR10_60684000.1	OAR10_64536422_X.1	60684000	64536422	3852.42	57	67.586	1	0
Border Leicester	BL1	-9	13	OAR13_550438.1	s05752.1	550438	4073347	3522.91	54	65.239	1	0
Border Leicester	BL1	-9	15	s05079.1	OAR15_34338128.1	29629090	34338128	4709.04	70	67.272	1	0
Border Leicester	BL1	-9	16	OAR16_17318246.1	s61872.1	17318246	22097589	4779.34	79	60.498	0.987	0.013
Border Leicester	BL1	-9	18	OAR18_38668657.1	OAR18_43703401.1	38668657	43703401	5034.74	74	68.037	0.986	0.014
Border Leicester	BL1	-9	20	s01483.1	OAR20_22494920.1	13689239	22494920	8805.68	145	60.729	0.993	0.007
Border Leicester	BL1	-9	20	OAR20_45813969.1	OAR20_48565448_X.1	45813969	48565449	2751.48	51	53.951	0.98	0.02
Border Leicester	BL1	-9	22	OAR22_9470604.1	OAR22_13060660.1	9470604	13060660	3590.06	52	69.04	1	0
Border Leicester	BL1	-9	22	OAR22_31390307.1	s30771.1	31390307	35078113	3687.81	57	64.698	0.982	0.018
Border Leicester	BL1	-9	22	OAR22_44116056.1	s75260.1	44116056	47433465	3317.41	55	60.317	0.982	0.018
Border Leicester	BL1	-9	25	OAR25_15495515.1	OAR25_19447701.1	15495515	19447701	3952.19	64	61.753	0.984	0.016
Border Leicester	BL1	-9	25	OAR25_37640730.1	OAR25_42164027.1	37640730	42164027	4523.3	70	64.619	1	0
Border Leicester	BRL1	-9	1	s21447.1	OAR1_41607999.1	36799785	41607999	4808.22	73	65.866	0.986	0.014
Border Leicester	BRL1	-9	1	OAR1_207317735.1	OAR1_211496745.1	207317735	211496745	4179.01	63	66.334	0.984	0.016
Border Leicester	BRL1	-9	1	OAR1_222923691.1	OAR1_227456250.1	222923691	227456250	4532.56	81	55.958	0.988	0.012
Border Leicester	BRL1	-9	2	s56581.1	s45538.1	36383	4787179	4750.8	76	62.51	1	0
Border Leicester	BRL1	-9	2	OAR2_98286421.1	s23392.1	98286421	102872317	4585.9	67	68.446	0.985	0.015
Border Leicester	BRL1	-9	2	OAR2_175335942.1	s40849.1	175335942	194820974	19485	305	63.885	1	0
Border Leicester	BRL1	-9	3	OAR3_120188661.1	OAR3_126323549.1	120188661	126323549	6134.89	100	61.349	1	0
Border Leicester	BRL1	-9	3	OAR3_145997669.1	OAR3_154209677.1	145997669	154209677	8212.01	123	66.764	1	0
Border Leicester	BRL1	-9	3	OAR3_155337562.1	s27935.1	155337562	159699029	4361.47	72	60.576	0.986	0.014
Border Leicester	BRL1	-9	4	OAR4_22859304.1	OAR4_53702556.1	22859304	53702556	30843.3	450	68.541	1	0
Border Leicester	BRL1	-9	5	OAR5_74474236.1	OAR5_82189005.1	74474236	82189005	7714.77	125	61.718	0.992	0.008
Border Leicester	BRL1	-9	7	OAR7_16477111.1	OAR7_22306460.1	16477111	22306460	5829.35	100	58.294	0.99	0.01
Border Leicester	BRL1	-9	7	s54240.1	OAR7_33605191.1	30525058	33605191	3080.13	53	58.116	1	0
Border Leicester	BRL1	-9	7	OAR7_36489249.1	OAR7_41138387.1	36489249	41138387	4649.14	76	61.173	0.987	0.013
Border Leicester	BRL1	-9	7	s14095.1	OAR7_95423811.1	90568248	95423811	4855.56	83	58.501	1	0
Border Leicester	BRL1	-9	8	s31261.1	OAR8_6213387.1	3194325	6213387	3019.06	53	56.963	0.981	0.019
Border Leicester	BRL1	-9	8	OAR8_63904622.1	OAR8_67085709.1	63904622	67085709	3181.09	54	58.909	1	0
Border Leicester	BRL1	-9	8	OAR8_74235623.1	OAR8_78154795.1	74235623	78154795	3919.17	63	62.209	0.984	0.016
Border Leicester	BRL1	-9	11	s12546.1	OAR11_41068140.1	36898208	41068140	4169.93	64	65.155	0.984	0.016
Border Leicester	BRL1	-9	12	OAR12_35426587.1	s71388.1	35426587	41304624	5878.04	91	64.594	0.989	0.011
Border Leicester	BRL1	-9	16	OAR16_71736925.1	OAR16_75097765.1	71736925	75097765	3360.84	53	63.412	0.981	0.019
Border Leicester	BRL1	-9	18	s46595.1	s03286.1	10310964	14272758	3961.8	61	64.947	0.984	0.016
Border Leicester	BRL1	-9	18	OAR18_39188547.1	OAR18_43203342.1	39188547	43203342	4014.8	60	66.913	1	0
Border Leicester	BRL1	-9	20	OAR20_20535197.1	OAR20_25096640.1	20535197	25096640	4561.44	80	57.018	0.988	0.013
Border Leicester	BRL1	-9	25	OAR25_16729756.1	OAR25_25978557.1	16729756	25978557	9248.8	151	61.25	1	0
Border Leicester	BRL10	-9	1	s28741.1	OAR1_136609882_X.1	130922073	136609883	5687.81	85	66.915	0.988	0.012
Border Leicester	BRL10	-9	1	OAR1_242295786.1	OAR1_246064756.1	242295786	246064756	3768.97	60	62.816	1	0
Border Leicester	BRL10	-9	1	OAR1_288212148.1	OAR1_296537011.1	288212148	296537011	8324.86	128	65.038	0.992	0.008
Border Leicester	BRL10	-9	2	OAR2_128772350.1	OAR2_134555787.1	128772350	134555787	5783.44	103	56.15	1	0
Border Leicester	BRL10	-9	2	s47911.1	OAR2_179206785.1	174813280	179206785	4393.51	72	61.021	1	0
Border Leicester	BRL10	-9	2	OAR2_182222416.1	OAR2_189929782.1	182222416	189929782	7707.37	128	60.214	0.992	0.008
Border Leicester	BRL10	-9	2	s38715.1	s09807.1	257533759	261718188	4184.43	70	59.778	0.986	0.014
Border Leicester	BRL10	-9	3	OAR3_19616550_X.1	OAR3_23656131.1	19616550	23656131	4039.58	72	56.105	0.986	0.014
Border Leicester	BRL10	-9	3	OAR3_125447872.1	OAR3_131463348.1	125447872	131463348	6015.48	96	62.661	0.99	0.01
Border Leicester	BRL10	-9	3	OAR3_208831231.1	s62716.1	208831231	214573074	5741.84	86	66.766	0.988	0.012
Border Leicester	BRL10	-9	4	OAR4_53437353.1	OAR4_60660706.1	53437353	60660706	7223.35	113	63.923	1	0
Border Leicester	BRL10	-9	4	OAR4_82480794.1	OAR4_89408845.1	82480794	89408845	6928.05	112	61.858	1	0
Border Leicester	BRL10	-9	5	s07760.1	s44340.1	52800816	55619977	2819.16	50	56.383	1	0
Border Leicester	BRL10	-9	6	OAR6_100264923.1	OAR6_110010976_X.1	100264923	110010977	9746.06	150	64.974	1	0
Border Leicester	BRL10	-9	6	s15515.1	s28053.1	117322989	127523587	10200.6	146	69.867	0.993	0.007
Border Leicester	BRL10	-9	7	OAR7_39999506.1	OAR7_42374280.1	39999506	42374280	2374.78	50	47.496	1	0
Border Leicester	BRL10	-9	7	OAR7_47161420.1	s07538.1	47161420	51354008	4192.59	63	66.549	0.984	0.016
Border Leicester	BRL10	-9	7	OAR7_84108454.1	OAR7_88634577.1	84108454	88634577	4526.12	65	69.633	1	0
Border Leicester	BRL10	-9	10	OAR10_22217205.1	OAR10_50665663.1	22217205	50665663	28448.5	444	64.073	1	0
Border Leicester	BRL10	-9	12	s70590.1	s41555.1	44691024	55967865	11276.8	172	65.563	1	0
Border Leicester	BRL10	-9	15	s60367.1	s23805.1	40275321	43962190	3686.87	59	62.489	1	0
Border Leicester	BRL10	-9	16	OAR16_28660372.1	OAR16_33763548.1	28660372	33763548	5103.18	78	65.425	1	0
Border Leicester	BRL10	-9	19	s53372.1	s08521.1	18644435	22632433	3988	59	67.593	0.983	0.017
Border Leicester	BRL10	-9	20	s12553.1	s03244.1	10438907	15214990	4776.08	79	60.457	0.987	0.013
Border Leicester	BRL10	-9	20	OAR20_45164597.1	OAR20_48380367.1	45164597	48380367	3215.77	57	56.417	0.982	0.018
Border Leicester	BRL10	-9	25	OAR25_22719975.1	s22286.1	22719975	26803985	4084.01	68	60.059	0.985	0.015
Border Leicester	BRL10	-9	25	OAR25_28473526.1	OAR25_34429792.1	28473526	34429792	5956.27	94	63.365	0.989	0.011
Border Leicester	BRL11	-9	1	OAR1_71367342.1	s01041.1	71367342	75846931	4479.59	71	63.093	1	0
Border Leicester	BRL11	-9	1	OAR1_82408795.1	OAR1_87231220.1	82408795	87231220	4822.43	83	58.102	1	0
Border Leicester	BRL11	-9	2	OAR2_71166144.1	OAR2_75333424.1	71166144	75333424	4167.28	67	62.198	1	0
Border Leicester	BRL11	-9	2	OAR2_82002343.1	OAR2_86714063.1	82002343	86714063	4711.72	86	54.787	1	0
Border Leicester	BRL11	-9	2	OAR2_177868328.1	s35405.1	177868328	181351651	3483.32	54	64.506	1	0
Border Leicester	BRL11	-9	3	OAR3_77662713.1	OAR3_85538414.1	77662713	85538414	7875.7	141	55.856	0.993	0.007
Border Leicester	BRL11	-9	3	s45168.1	DU225323_218.1	90586717	96922361	6335.65	98	64.649	0.99	0.01
Border Leicester	BRL11	-9	3	OAR3_124351849.1	OAR3_129999966.1	124351849	129999966	5648.12	88	64.183	1	0
Border Leicester	BRL11	-9	3	OAR3_210086048.1	OAR3_214012412.1	210086048	214012412	3926.36	57	68.884	1	0
Border Leicester	BRL11	-9	4	OAR4_22249402.1	OAR4_33193395.1	22249402	33193395	10944	181	60.464	1	0
Border Leicester	BRL11	-9	4	OAR4_100549333.1	OAR4_107398851.1	100549333	107398851	6849.52	98	69.893	0.99	0.01
Border Leicester	BRL11	-9	5	s30265.1	s61180.1	493207	8437632	7944.43	120	66.204	1	0
Border Leicester	BRL11	-9	5	OAR5_78917581.1	OAR5_84496122_X.1	78917581	84496123	5578.54	85	65.63	0.988	0.012
Border Leicester	BRL11	-9	6	OAR6_23355451.1	OAR6_26989150.1	23355451	26989150	3633.7	56	64.888	1	0
Border Leicester	BRL11	-9	6	OAR6_110881797.1	OAR6_129053557.1	110881797	129053557	18171.8	261	69.624	1	0
Border Leicester	BRL11	-9	7	s69850.1	OAR7_96293442.1	92646074	96293442	3647.37	59	61.82	0.983	0.017
Border Leicester	BRL11	-9	8	OAR8_27204176.1	OAR8_32102849.1	27204176	32102849	4898.67	77	63.619	1	0
Border Leicester	BRL11	-9	8	OAR8_63904622.1	OAR8_69783512.1	63904622	69783512	5878.89	89	66.055	0.989	0.011
Border Leicester	BRL11	-9	9	OAR9_96741241.1	OAR9_100790876.1	96741241	100790876	4049.64	60	67.494	1	0
Border Leicester	BRL11	-9	10	OAR10_57304831.1	OAR10_64708348.1	57304831	64708348	7403.52	107	69.192	1	0
Border Leicester	BRL11	-9	18	OAR18_42849316.1	OAR18_47176337.1	42849316	47176337	4327.02	66	65.561	0.985	0.015
Border Leicester	BRL12	-9	1	s22471.1	s27280.1	6140671	11071902	4931.23	78	63.221	1	0
Border Leicester	BRL12	-9	1	s01639.1	OAR1_43042460.1	39238580	43042460	3803.88	65	58.521	0.985	0.015
Border Leicester	BRL12	-9	1	s45218.1	OAR1_84838720.1	82137439	84838720	2701.28	53	50.968	1	0
Border Leicester	BRL12	-9	1	OAR1_183283684.1	s04045.1	183283684	188043690	4760.01	77	61.818	0.987	0.013
Border Leicester	BRL12	-9	1	s49865.1	OAR1_227808507.1	225199737	227808507	2608.77	50	52.175	1	0
Border Leicester	BRL12	-9	2	OAR2_71166144.1	OAR2_75333424.1	71166144	75333424	4167.28	67	62.198	1	0
Border Leicester	BRL12	-9	2	OAR2_100068396.1	OAR2_104421923.1	100068396	104421923	4353.53	70	62.193	1	0
Border Leicester	BRL12	-9	2	s66627.1	s04253.1	127705824	135240922	7535.1	129	58.412	0.992	0.008
Border Leicester	BRL12	-9	2	OAR2_155878658.1	OAR2_160349475.1	155878658	160349475	4470.82	67	66.729	1	0
Border Leicester	BRL12	-9	2	OAR2_211941022.1	OAR2_217350981.1	211941022	217350981	5409.96	90	60.111	0.989	0.011
Border Leicester	BRL12	-9	3	OAR3_27786543.1	OAR3_32271305.1	27786543	32271305	4484.76	73	61.435	1	0
Border Leicester	BRL12	-9	3	OAR3_85277022.1	OAR3_92189932.1	85277022	92189932	6912.91	99	69.827	0.99	0.01
Border Leicester	BRL12	-9	3	OAR3_154879265.1	OAR3_159672704.1	154879265	159672704	4793.44	81	59.178	0.988	0.012
Border Leicester	BRL12	-9	4	OAR4_11590023.1	OAR4_24507167.1	11590023	24507167	12917.1	206	62.705	0.995	0.005
Border Leicester	BRL12	-9	4	OAR4_29817460.1	s11929.1	29817460	32598086	2780.63	50	55.613	1	0
Border Leicester	BRL12	-9	4	OAR4_94479590.1	s42188.1	94479590	103205330	8725.74	129	67.641	0.992	0.008
Border Leicester	BRL12	-9	5	OAR5_102236802_X.1	OAR5_107968125.1	102236803	107968125	5731.32	88	65.129	0.989	0.011
Border Leicester	BRL12	-9	6	OAR6_97345224.1	OAR6_102001180.1	97345224	102001180	4655.96	75	62.079	1	0
Border Leicester	BRL12	-9	7	OAR7_27769071.1	OAR7_31260794.1	27769071	31260794	3491.72	57	61.258	0.982	0.018
Border Leicester	BRL12	-9	7	OAR7_36652030.1	OAR7_42462201.1	36652030	42462201	5810.17	100	58.102	0.99	0.01
Border Leicester	BRL12	-9	7	s17550.1	s07538.1	47067597	51354008	4286.41	64	66.975	1	0
Border Leicester	BRL12	-9	8	OAR8_11710550.1	OAR8_15848482.1	11710550	15848482	4137.93	67	61.76	0.985	0.015
Border Leicester	BRL12	-9	10	s04265.1	s44173.1	13777022	20214043	6437.02	97	66.361	1	0
Border Leicester	BRL12	-9	10	s54644.1	s12004.1	25935219	30719505	4784.29	77	62.134	0.987	0.013
Border Leicester	BRL12	-9	10	s50925.1	s65075.1	81327039	85427469	4100.43	63	65.086	1	0
Border Leicester	BRL12	-9	12	s35770.1	OAR12_24280419.1	20796089	24280419	3484.33	53	65.742	1	0
Border Leicester	BRL12	-9	19	OAR19_39618201.1	s45748.1	39618201	42751191	3132.99	52	60.25	1	0
Border Leicester	BRL12	-9	20	OAR20_41289146.1	s29830.1	41289146	44240785	2951.64	54	54.66	0.981	0.019
Border Leicester	BRL12	-9	22	OAR22_43523151.1	s72791.1	43523151	46928327	3405.18	58	58.71	1	0
Border Leicester	BRL13	-9	1	OAR1_38627380.1	OAR1_45327694.1	38627380	45327694	6700.31	106	63.211	0.991	0.009
Border Leicester	BRL13	-9	1	OAR1_46015898.1	s68160.1	46015898	54068213	8052.32	117	68.823	1	0
Border Leicester	BRL13	-9	1	OAR1_70591410.1	s01041.1	70591410	75846931	5255.52	82	64.092	1	0
Border Leicester	BRL13	-9	1	OAR1_152783718.1	OAR1_157249837.1	152783718	157249837	4466.12	65	68.71	0.985	0.015
Border Leicester	BRL13	-9	2	s11786.1	OAR2_6868488.1	2016841	6868488	4851.65	71	68.333	0.986	0.014
Border Leicester	BRL13	-9	2	OAR2_167992207.1	OAR2_172663891.1	167992207	172663891	4671.69	86	54.322	0.988	0.012
Border Leicester	BRL13	-9	2	OAR2_255830003.1	s75545.1	255830003	260065538	4235.54	72	58.827	0.986	0.014
Border Leicester	BRL13	-9	3	OAR3_152293154.1	OAR3_155486772.1	152293154	155486772	3193.62	51	62.62	0.98	0.02
Border Leicester	BRL13	-9	4	OAR4_61199159.1	OAR4_71334418.1	61199159	71334418	10135.3	158	64.147	1	0
Border Leicester	BRL13	-9	4	OAR4_84994144.1	OAR4_89555788.1	84994144	89555788	4561.65	76	60.022	1	0
Border Leicester	BRL13	-9	4	OAR4_93263585.1	OAR4_98878322.1	93263585	98878322	5614.74	90	62.386	0.989	0.011
Border Leicester	BRL13	-9	5	s66560.1	OAR5_33979190.1	29573692	33979190	4405.5	79	55.766	1	0
Border Leicester	BRL13	-9	6	OAR6_103500682.1	OAR6_107322016.1	103500682	107322016	3821.34	55	69.479	1	0
Border Leicester	BRL13	-9	7	OAR7_6014734.1	OAR7_10522279.1	6014734	10522279	4507.55	73	61.747	1	0
Border Leicester	BRL13	-9	7	OAR7_89526718.1	OAR7_94624300_X.1	89526718	94624301	5097.58	83	61.417	1	0
Border Leicester	BRL13	-9	8	OAR8_73594291.1	OAR8_76969056.1	73594291	76969056	3374.77	51	66.172	0.98	0.02
Border Leicester	BRL13	-9	9	s68634.1	OAR9_39694426.1	35938343	39694426	3756.08	62	60.582	0.984	0.016
Border Leicester	BRL13	-9	10	s35402.1	s15772.1	27274295	30427759	3153.47	52	60.644	0.981	0.019
Border Leicester	BRL13	-9	10	s56365.1	OAR10_48841579.1	35314029	48841579	13527.6	195	69.372	0.995	0.005
Border Leicester	BRL13	-9	10	OAR10_81409684.1	OAR10_84897197.1	81409684	84897197	3487.51	53	65.802	0.981	0.019
Border Leicester	BRL13	-9	12	s19146.1	s59577.1	44895746	52571066	7675.32	116	66.167	1	0
Border Leicester	BRL13	-9	12	OAR12_74392662.1	OAR12_83834060.1	74392662	83834060	9441.4	153	61.708	0.993	0.007
Border Leicester	BRL13	-9	13	OAR13_550438.1	OAR13_9183970.1	550438	9183970	8633.53	138	62.562	0.993	0.007
Border Leicester	BRL13	-9	15	OAR15_62810984.1	OAR15_72495009.1	62810984	72495009	9684.03	157	61.682	0.994	0.006
Border Leicester	BRL13	-9	16	OAR16_28431987.1	OAR16_31966174.1	28431987	31966174	3534.19	53	66.683	0.981	0.019
Border Leicester	BRL13	-9	20	OAR20_4073500.1	OAR20_7369987.1	4073500	7369987	3296.49	59	55.873	0.983	0.017
Border Leicester	BRL13	-9	20	OAR20_45218963.1	OAR20_49554851.1	45218963	49554851	4335.89	75	57.812	1	0
Border Leicester	BRL13	-9	25	OAR25_38911610.1	s16923.1	38911610	42874948	3963.34	63	62.91	0.984	0.016
Border Leicester	BRL14	-9	1	OAR1_228090805.1	OAR1_232161366.1	228090805	232161366	4070.56	59	68.993	1	0
Border Leicester	BRL14	-9	2	OAR2_22134988.1	s61400.1	22134988	27508784	5373.8	88	61.066	1	0
Border Leicester	BRL14	-9	2	OAR2_145937281.1	OAR2_150230549.1	145937281	150230549	4293.27	71	60.469	0.986	0.014
Border Leicester	BRL14	-9	2	OAR2_231739122.1	OAR2_235087487.1	231739122	235087487	3348.37	50	66.967	0.98	0.02
Border Leicester	BRL14	-9	3	s25896.1	OAR3_42232902.1	38615146	42232902	3617.76	61	59.307	0.984	0.016
Border Leicester	BRL14	-9	3	OAR3_85277022.1	OAR3_95120667.1	85277022	95120667	9843.65	143	68.837	0.993	0.007
Border Leicester	BRL14	-9	4	OAR4_14572146.1	OAR4_19176665.1	14572146	19176665	4604.52	78	59.032	0.987	0.013
Border Leicester	BRL14	-9	4	OAR4_65357024.1	s11176.1	65357024	69667732	4310.71	68	63.393	1	0
Border Leicester	BRL14	-9	4	OAR4_88554906.1	OAR4_94725691.1	88554906	94725691	6170.79	101	61.097	0.99	0.01
Border Leicester	BRL14	-9	4	OAR4_104009154.1	OAR4_107206780.1	104009154	107206780	3197.63	52	61.493	1	0
Border Leicester	BRL14	-9	5	OAR5_28694589.1	OAR5_34713621.1	28694589	34713621	6019.03	102	59.01	1	0
Border Leicester	BRL14	-9	5	OAR5_88516298.1	OAR5_95792652.1	88516298	95792652	7276.35	109	66.756	0.991	0.009
Border Leicester	BRL14	-9	5	OAR5_112684487.1	OAR5_116239421.1	112684487	116239421	3554.93	51	69.705	0.98	0.02
Border Leicester	BRL14	-9	6	OAR6_17649379.1	OAR6_26989150.1	17649379	26989150	9339.77	137	68.174	1	0
Border Leicester	BRL14	-9	7	OAR7_9757064.1	OAR7_13601446.1	9757064	13601446	3844.38	60	64.073	0.983	0.017
Border Leicester	BRL14	-9	7	s61401.1	s31817.1	80901704	84641428	3739.72	58	64.478	0.983	0.017
Border Leicester	BRL14	-9	8	OAR8_17071453.1	OAR8_21156854.1	17071453	21156854	4085.4	67	60.976	0.985	0.015
Border Leicester	BRL14	-9	8	OAR8_21934720.1	s31851.1	21934720	25926605	3991.89	66	60.483	0.985	0.015
Border Leicester	BRL14	-9	10	s26724.1	OAR10_48747908.1	32767152	48747908	15980.8	236	67.715	0.996	0.004
Border Leicester	BRL14	-9	10	s41516.1	OAR10_64481741.1	54472320	64481741	10009.4	147	68.091	0.993	0.007
Border Leicester	BRL14	-9	12	OAR12_13205963.1	s69255.1	13205963	18942033	5736.07	92	62.349	1	0
Border Leicester	BRL14	-9	12	OAR12_61576106.1	OAR12_65325962.1	61576106	65325962	3749.86	66	56.816	1	0
Border Leicester	BRL14	-9	12	OAR12_72184237.1	OAR12_75655390.1	72184237	75655390	3471.15	57	60.897	0.982	0.018
Border Leicester	BRL14	-9	18	s64763.1	OAR18_16972635.1	13533775	16972635	3438.86	58	59.291	1	0
Border Leicester	BRL14	-9	18	OAR18_42625589.1	s40567.1	42625589	45727531	3101.94	50	62.039	1	0
Border Leicester	BRL14	-9	20	s01331.1	s67649.1	15644744	19683357	4038.61	70	57.694	0.986	0.014
Border Leicester	BRL14	-9	22	OAR22_37025442.1	s62864.1	37025442	41205346	4179.9	61	68.523	0.984	0.016
Border Leicester	BRL14	-9	23	s06899.1	s46707.1	49704838	54562599	4857.76	70	69.397	1	0
Border Leicester	BRL14	-9	25	OAR25_16729756.1	OAR25_23557323.1	16729756	23557323	6827.57	110	62.069	1	0
Border Leicester	BRL14	-9	25	OAR25_40333194.1	s15682.1	40333194	44157177	3823.98	64	59.75	1	0
Border Leicester	BRL15	-9	1	OAR1_39674755.1	OAR1_43274517.1	39674755	43274517	3599.76	62	58.061	1	0
Border Leicester	BRL15	-9	1	OAR1_79518018.1	OAR1_87231220.1	79518018	87231220	7713.2	142	54.318	1	0
Border Leicester	BRL15	-9	1	OAR1_135170990.1	OAR1_139783950.1	135170990	139783950	4612.96	70	65.899	0.986	0.014
Border Leicester	BRL15	-9	1	OAR1_168497996.1	OAR1_172859107.1	168497996	172859107	4361.11	67	65.091	0.985	0.015
Border Leicester	BRL15	-9	1	s74243.1	s65284.1	295624131	298761801	3137.67	54	58.105	1	0
Border Leicester	BRL15	-9	2	OAR2_104421923.1	OAR2_118053197.1	104421923	118053197	13631.3	205	66.494	1	0
Border Leicester	BRL15	-9	2	OAR2_127514723.1	OAR2_135083600.1	127514723	135083600	7568.88	133	56.909	0.992	0.008
Border Leicester	BRL15	-9	2	s40436.1	OAR2_203588227.1	199947793	203588227	3640.43	62	58.717	1	0
Border Leicester	BRL15	-9	3	OAR3_27786543.1	OAR3_32101193.1	27786543	32101193	4314.65	70	61.638	1	0
Border Leicester	BRL15	-9	3	OAR3_33611690.1	OAR3_41907288.1	33611690	41907288	8295.6	122	67.997	0.992	0.008
Border Leicester	BRL15	-9	3	OAR3_75018955.1	OAR3_80864182.1	75018955	80864182	5845.23	103	56.75	0.99	0.01
Border Leicester	BRL15	-9	3	OAR3_127775703.1	OAR3_132262084.1	127775703	132262084	4486.38	65	69.021	1	0
Border Leicester	BRL15	-9	4	s31519.1	OAR4_90353462.1	86234800	90353462	4118.66	71	58.009	0.986	0.014
Border Leicester	BRL15	-9	4	OAR4_94318883.1	OAR4_103631192_X.1	94318883	103631193	9312.31	134	69.495	1	0
Border Leicester	BRL15	-9	5	OAR5_49399930.1	OAR5_57286870.1	49399930	57286870	7886.94	124	63.604	0.992	0.008
Border Leicester	BRL15	-9	5	OAR5_76308341.1	OAR5_81723549.1	76308341	81723549	5415.21	90	60.169	1	0
Border Leicester	BRL15	-9	5	OAR5_84882101.1	OAR5_89241933.1	84882101	89241933	4359.83	68	64.115	0.985	0.015
Border Leicester	BRL15	-9	5	OAR5_93928752.1	OAR5_99220435.1	93928752	99220435	5291.68	86	61.531	1	0
Border Leicester	BRL15	-9	5	OAR5_111342555.1	s48690.1	111342555	114831074	3488.52	58	60.147	0.983	0.017
Border Leicester	BRL15	-9	6	OAR6_10168376.1	OAR6_14871583.1	10168376	14871583	4703.21	75	62.709	0.987	0.013
Border Leicester	BRL15	-9	6	OAR6_96649415.1	OAR6_102001180.1	96649415	102001180	5351.77	86	62.23	1	0
Border Leicester	BRL15	-9	7	s17550.1	s07538.1	47067597	51354008	4286.41	64	66.975	1	0
Border Leicester	BRL15	-9	7	OAR7_88073142.1	s74391.1	88073142	92088559	4015.42	58	69.231	0.983	0.017
Border Leicester	BRL15	-9	10	s65773.1	s45266.1	11684811	14955857	3271.05	51	64.138	1	0
Border Leicester	BRL15	-9	10	OAR10_22217205.1	OAR10_25752393.1	22217205	25752393	3535.19	63	56.114	1	0
Border Leicester	BRL15	-9	10	s34980.1	s12004.1	27365372	30719505	3354.13	55	60.984	1	0
Border Leicester	BRL15	-9	15	s60057.1	OAR15_27259223.1	23627828	27259223	3631.4	59	61.549	0.983	0.017
Border Leicester	BRL15	-9	19	s53372.1	OAR19_23460217.1	18644435	23460217	4815.78	70	68.797	1	0
Border Leicester	BRL15	-9	23	OAR23_48679625.1	s46707.1	48679625	54562599	5882.98	85	69.211	1	0
Border Leicester	BRL15	-9	25	OAR25_16729756.1	OAR25_26646986.1	16729756	26646986	9917.23	158	62.767	1	0
Border Leicester	BRL16	-9	1	OAR1_70591410.1	s03807.1	70591410	74853565	4262.16	67	63.614	0.985	0.015
Border Leicester	BRL16	-9	1	OAR1_116061476.1	OAR1_124724230.1	116061476	124724230	8662.75	126	68.752	1	0
Border Leicester	BRL16	-9	1	s01575.1	OAR1_230460155.1	222981766	230460155	7478.39	124	60.31	0.992	0.008
Border Leicester	BRL16	-9	1	OAR1_265276570.1	OAR1_270076571_X.1	265276570	270076572	4800	70	68.571	0.986	0.014
Border Leicester	BRL16	-9	1	s29532.1	s67882.1	288743954	292645428	3901.47	57	68.447	0.982	0.018
Border Leicester	BRL16	-9	2	s11786.1	OAR2_5006529.1	2016841	5006529	2989.69	50	59.794	0.98	0.02
Border Leicester	BRL16	-9	2	OAR2_71166144.1	OAR2_75333424.1	71166144	75333424	4167.28	67	62.198	1	0
Border Leicester	BRL16	-9	2	OAR2_100554831.1	OAR2_110595727.1	100554831	110595727	10040.9	152	66.059	0.993	0.007
Border Leicester	BRL16	-9	2	s66627.1	OAR2_135725302.1	127705824	135725302	8019.48	136	58.967	0.993	0.007
Border Leicester	BRL16	-9	2	OAR2_194090177.1	OAR2_204901274.1	194090177	204901274	10811.1	166	65.127	0.994	0.006
Border Leicester	BRL16	-9	2	OAR2_220606948.1	OAR2_225316384.1	220606948	225316384	4709.44	74	63.641	1	0
Border Leicester	BRL16	-9	3	OAR3_68487569.1	OAR3_79364217.1	68487569	79364217	10876.6	167	65.13	0.994	0.006
Border Leicester	BRL16	-9	3	OAR3_92748760_X.1	DU225323_218.1	92748760	96922361	4173.6	65	64.209	0.985	0.015
Border Leicester	BRL16	-9	3	OAR3_213154877.1	OAR3_217691571.1	213154877	217691571	4536.69	75	60.489	1	0
Border Leicester	BRL16	-9	5	s02792.1	OAR5_27751113.1	19743319	27751113	8007.8	117	68.443	0.991	0.009
Border Leicester	BRL16	-9	5	OAR5_51205092.1	OAR5_57286870.1	51205092	57286870	6081.78	91	66.833	1	0
Border Leicester	BRL16	-9	6	OAR6_9731499_X.1	OAR6_13831648.1	9731500	13831648	4100.15	68	60.296	1	0
Border Leicester	BRL16	-9	6	OAR6_61245897.1	OAR6_67950121.1	61245897	67950121	6704.23	96	69.836	0.99	0.01
Border Leicester	BRL16	-9	6	OAR6_120548604.1	OAR6_123905702.1	120548604	123905702	3357.1	54	62.169	0.981	0.019
Border Leicester	BRL16	-9	7	s17550.1	OAR7_50645101.1	47067597	50645101	3577.51	53	67.5	1	0
Border Leicester	BRL16	-9	7	OAR7_55373974.1	OAR7_64550152.1	55373974	64550152	9176.18	137	66.979	0.993	0.007
Border Leicester	BRL16	-9	7	OAR7_77993710.1	OAR7_82196230.1	77993710	82196230	4202.52	79	53.196	0.987	0.013
Border Leicester	BRL16	-9	8	OAR8_5016018.1	OAR8_10929708.1	5016018	10929708	5913.69	91	64.986	0.989	0.011
Border Leicester	BRL16	-9	9	OAR9_17616763.1	OAR9_27350821.1	17616763	27350821	9734.06	152	64.04	1	0
Border Leicester	BRL16	-9	9	OAR9_30618238.1	s68634.1	30618238	35938343	5320.11	86	61.862	0.988	0.012
Border Leicester	BRL16	-9	10	OAR10_48347379.1	OAR10_51913002.1	48347379	51913002	3565.62	60	59.427	1	0
Border Leicester	BRL16	-9	10	OAR10_84734834.1	OAR10_89336296.1	84734834	89336296	4601.46	71	64.809	0.986	0.014
Border Leicester	BRL16	-9	15	OAR15_74179620.1	s08516.1	74179620	79037202	4857.58	77	63.085	0.987	0.013
Border Leicester	BRL16	-9	15	s21547.1	OAR15_82909712.1	79496790	82909712	3412.92	58	58.844	1	0
Border Leicester	BRL16	-9	19	OAR19_16756196.1	OAR19_20990607.1	16756196	20990607	4234.41	62	68.297	1	0
Border Leicester	BRL16	-9	19	OAR19_31469935.1	OAR19_34845864.1	31469935	34845864	3375.93	50	67.519	1	0
Border Leicester	BRL16	-9	25	OAR25_20502527.1	OAR25_24896787.1	20502527	24896787	4394.26	76	57.819	0.987	0.013
Border Leicester	BRL17	-9	1	OAR1_70591410.1	OAR1_74015424.1	70591410	74015424	3424.01	55	62.255	1	0
Border Leicester	BRL17	-9	1	OAR1_212107454.1	s19124.1	212107454	215556286	3448.83	53	65.072	1	0
Border Leicester	BRL17	-9	2	s11786.1	s72903.1	2016841	6340745	4323.9	67	64.536	0.985	0.015
Border Leicester	BRL17	-9	2	OAR2_128192802_X.1	s64867.1	128192803	136753650	8560.85	141	60.715	0.993	0.007
Border Leicester	BRL17	-9	3	OAR3_18087923.1	s26580.1	18087923	21168468	3080.55	54	57.047	0.981	0.019
Border Leicester	BRL17	-9	3	OAR3_124351849.1	OAR3_129827293.1	124351849	129827293	5475.44	84	65.184	0.988	0.012
Border Leicester	BRL17	-9	6	OAR6_73816017.1	OAR6_80228425.1	73816017	80228425	6412.41	92	69.7	0.989	0.011
Border Leicester	BRL17	-9	6	OAR6_119869312.1	s18528.1	119869312	123292814	3423.5	52	65.837	0.981	0.019
Border Leicester	BRL17	-9	6	OAR6_124078291.1	s23443.1	124078291	127448008	3369.72	55	61.268	0.982	0.018
Border Leicester	BRL17	-9	10	OAR10_22217205.1	OAR10_25137572.1	22217205	25137572	2920.37	51	57.262	1	0
Border Leicester	BRL17	-9	10	s34980.1	s12004.1	27365372	30719505	3354.13	55	60.984	1	0
Border Leicester	BRL17	-9	10	OAR10_33047233.1	s55648.1	33047233	35888591	2841.36	51	55.713	0.98	0.02
Border Leicester	BRL17	-9	11	OAR11_43737226.1	OAR11_51066320.1	43737226	51066320	7329.1	106	69.142	1	0
Border Leicester	BRL17	-9	25	OAR25_29294570.1	OAR25_34429792.1	29294570	34429792	5135.22	78	65.836	0.987	0.013
Border Leicester	BRL17	-9	25	OAR25_39714095.1	s16706.1	39714095	42969244	3255.15	50	65.103	0.98	0.02
Border Leicester	BRL18	-9	1	OAR1_46015898.1	OAR1_50971080.1	46015898	50971080	4955.18	74	66.962	0.986	0.014
Border Leicester	BRL18	-9	1	s01575.1	s07931.1	222981766	228256395	5274.63	94	56.113	0.989	0.011
Border Leicester	BRL18	-9	1	s37602.1	OAR1_294478214.1	291356511	294478214	3121.7	51	61.21	1	0
Border Leicester	BRL18	-9	2	s04138.1	OAR2_7052926.1	2151441	7052926	4901.49	72	68.076	0.986	0.014
Border Leicester	BRL18	-9	2	OAR2_107121797.1	OAR2_110552720.1	107121797	110552720	3430.92	57	60.192	1	0
Border Leicester	BRL18	-9	2	OAR2_126305996.1	OAR2_129940272.1	126305996	129940272	3634.28	61	59.578	0.984	0
Border Leicester	BRL18	-9	2	OAR2_209291863.1	OAR2_213256853.1	209291863	213256853	3964.99	66	60.076	1	0
Border Leicester	BRL18	-9	3	OAR3_27786543.1	s14411.1	27786543	33009018	5222.48	87	60.028	1	0
Border Leicester	BRL18	-9	3	OAR3_89860596.1	OAR3_95120667.1	89860596	95120667	5260.07	79	66.583	0.987	0.013
Border Leicester	BRL18	-9	3	OAR3_152496353.1	OAR3_158745008_X.1	152496353	158745009	6248.66	101	61.868	1	0
Border Leicester	BRL18	-9	4	OAR4_67017992.1	s75557.1	67017992	71555733	4537.74	72	63.024	1	0
Border Leicester	BRL18	-9	5	OAR5_25694929.1	OAR5_29007941.1	25694929	29007941	3313.01	54	61.352	0.963	0.019
Border Leicester	BRL18	-9	5	s59216.1	OAR5_105400771.1	101853472	105400771	3547.3	59	60.124	1	0
Border Leicester	BRL18	-9	5	OAR5_106048563_X.1	s58645.1	106048564	112065504	6016.94	102	58.99	1	0
Border Leicester	BRL18	-9	6	OAR6_12702626.1	OAR6_15819645.1	12702626	15819645	3117.02	57	54.685	0.982	0.018
Border Leicester	BRL18	-9	6	OAR6_23355451.1	OAR6_26989150.1	23355451	26989150	3633.7	56	64.888	1	0
Border Leicester	BRL18	-9	6	s65263.1	s63336.1	119020076	123027384	4007.31	59	67.92	0.983	0.017
Border Leicester	BRL18	-9	7	OAR7_27769071.1	OAR7_35261620.1	27769071	35261620	7492.55	120	62.438	1	0
Border Leicester	BRL18	-9	7	OAR7_36652030.1	OAR7_43374818.1	36652030	43374818	6722.79	117	57.46	0.991	0.009
Border Leicester	BRL18	-9	7	OAR7_66781862.1	OAR7_74984216.1	66781862	74984216	8202.35	118	69.511	0.992	0.008
Border Leicester	BRL18	-9	7	OAR7_75664793_X.1	OAR7_95970158.1	75664794	95970158	20305.4	313	64.873	0.997	0.003
Border Leicester	BRL18	-9	8	OAR8_89520460.1	OAR8_97813729.1	89520460	97813729	8293.27	133	62.355	1	0
Border Leicester	BRL18	-9	12	OAR12_14128445.1	OAR12_18880718.1	14128445	18880718	4752.27	74	64.22	0.986	0.014
Border Leicester	BRL18	-9	18	s16781.1	OAR18_11950323.1	7253914	11950323	4696.41	72	65.228	0.986	0.014
Border Leicester	BRL18	-9	19	OAR19_32947005.1	s59306.1	32947005	37135327	4188.32	63	66.481	0.984	0.016
Border Leicester	BRL18	-9	19	s00483.1	OAR19_48404324.1	44992524	48404324	3411.8	50	68.236	0.98	0.02
Border Leicester	BRL18	-9	20	s58254.1	s06139.1	14988311	18811508	3823.2	64	59.737	1	0
Border Leicester	BRL19	-9	1	s54418.1	s08257.1	8677031	11888121	3211.09	51	62.963	1	0
Border Leicester	BRL19	-9	1	s30943.1	OAR1_227808507.1	224795290	227808507	3013.22	55	54.786	0.982	0.018
Border Leicester	BRL19	-9	1	s03485.1	s65284.1	291648982	298761801	7112.82	118	60.278	0.992	0.008
Border Leicester	BRL19	-9	2	OAR2_54872059.1	s42177.1	54872059	62003232	7131.17	106	67.275	1	0
Border Leicester	BRL19	-9	2	OAR2_71166144.1	OAR2_75333424.1	71166144	75333424	4167.28	67	62.198	1	0
Border Leicester	BRL19	-9	2	OAR2_104298254.1	OAR2_108869717.1	104298254	108869717	4571.46	71	64.387	0.986	0.014
Border Leicester	BRL19	-9	2	OAR2_145810724.1	OAR2_149199138.1	145810724	149199138	3388.41	54	62.748	0.981	0.019
Border Leicester	BRL19	-9	2	s12103.1	OAR2_190896689.1	187509832	190896689	3386.86	58	58.394	0.983	0.017
Border Leicester	BRL19	-9	3	OAR3_17669643.1	OAR3_23656131.1	17669643	23656131	5986.49	105	57.014	0.99	0.01
Border Leicester	BRL19	-9	3	OAR3_37136398.1	s19452.1	37136398	42190640	5054.24	77	65.64	0.987	0.013
Border Leicester	BRL19	-9	3	OAR3_77576280.1	OAR3_80554528.1	77576280	80554528	2978.25	58	51.349	0.983	0.017
Border Leicester	BRL19	-9	3	OAR3_89860596.1	OAR3_94007229.1	89860596	94007229	4146.63	64	64.791	1	0
Border Leicester	BRL19	-9	3	OAR3_120890543.1	OAR3_124131226.1	120890543	124131226	3240.68	51	63.543	0.98	0.02
Border Leicester	BRL19	-9	4	OAR4_29262950.1	s15873.1	29262950	32473180	3210.23	55	58.368	0.982	0.018
Border Leicester	BRL19	-9	4	OAR4_85706340.1	OAR4_90353462.1	85706340	90353462	4647.12	76	61.146	0.987	0.013
Border Leicester	BRL19	-9	5	OAR5_84532980.1	s54959.1	84532980	115988986	31456	496	63.419	0.998	0.002
Border Leicester	BRL19	-9	6	OAR6_8842477.1	OAR6_19633340.1	8842477	19633340	10790.9	159	67.867	0.994	0.006
Border Leicester	BRL19	-9	6	OAR6_104941526.1	OAR6_109386725.1	104941526	109386725	4445.2	66	67.352	0.985	0.015
Border Leicester	BRL19	-9	7	s54240.1	OAR7_33553470.1	30525058	33553470	3028.41	52	58.239	0.981	0.019
Border Leicester	BRL19	-9	7	OAR7_38886992.1	OAR7_43374818.1	38886992	43374818	4487.83	83	54.07	1	0
Border Leicester	BRL19	-9	7	s24612.1	OAR7_75198286_X.1	43773135	75198287	31425.2	453	69.371	0.998	0.002
Border Leicester	BRL19	-9	7	OAR7_77993710.1	OAR7_80989483.1	77993710	80989483	2995.77	56	53.496	1	0
Border Leicester	BRL19	-9	7	OAR7_95669308.1	OAR7_100834785.1	95669308	100834785	5165.48	79	65.386	0.987	0.013
Border Leicester	BRL19	-9	8	OAR8_12309672.1	s08840.1	12309672	17494817	5185.15	88	58.922	1	0
Border Leicester	BRL19	-9	8	OAR8_37108809.1	OAR8_40885595.1	37108809	40885595	3776.79	57	66.259	0.982	0.018
Border Leicester	BRL19	-9	9	OAR9_20907546.1	OAR9_23659117.1	20907546	23659117	2751.57	52	52.915	1	0
Border Leicester	BRL19	-9	10	s34980.1	OAR10_31855805.1	27365372	31855805	4490.43	75	59.872	1	0
Border Leicester	BRL19	-9	10	OAR10_79145098.1	OAR10_86441432.1	79145098	86441432	7296.34	118	61.833	0.992	0.008
Border Leicester	BRL19	-9	13	OAR13_550438.1	OAR13_7008048.1	550438	7008048	6457.61	101	63.937	1	0
Border Leicester	BRL19	-9	13	OAR13_19104238.1	s10626.1	19104238	22918829	3814.59	56	68.118	1	0
Border Leicester	BRL19	-9	15	OAR15_76452305.1	s07273.1	76452305	79488995	3036.69	50	60.734	0.98	0.02
Border Leicester	BRL19	-9	15	s70599.1	OAR15_82909712.1	79908258	82909712	3001.45	53	56.631	1	0
Border Leicester	BRL19	-9	16	OAR16_70275033.1	s22694.1	70275033	75293087	5018.06	75	66.907	0.987	0.013
Border Leicester	BRL19	-9	19	OAR19_7665720.1	OAR19_11692436.1	7665720	11692436	4026.72	67	60.1	0.985	0.015
Border Leicester	BRL19	-9	20	OAR20_11500900.1	s22321.1	11500900	14933876	3432.98	51	67.313	0.98	0.02
Border Leicester	BRL19	-9	20	s65674.1	s11284.1	15512391	19785357	4272.97	76	56.223	0.987	0.013
Border Leicester	BRL19	-9	20	OAR20_21890545.1	OAR20_24658064.1	21890545	24658064	2767.52	53	52.217	0.981	0.019
Border Leicester	BRL19	-9	22	OAR22_42473740.1	s32745.1	42473740	48926252	6452.51	102	63.26	0.99	0.01
Border Leicester	BRL19	-9	25	OAR25_5059550.1	OAR25_30372586.1	5059550	30372586	25313	375	67.501	0.997	0.003
Border Leicester	BRL2	-9	1	OAR1_46015898.1	s68160.1	46015898	54068213	8052.32	117	68.823	1	0
Border Leicester	BRL2	-9	1	OAR1_183795279.1	OAR1_190006233.1	183795279	190006233	6210.95	96	64.697	0.99	0.01
Border Leicester	BRL2	-9	2	OAR2_83298600.1	OAR2_86714063.1	83298600	86714063	3415.46	64	53.367	0.984	0.016
Border Leicester	BRL2	-9	2	OAR2_104298254.1	OAR2_111201892.1	104298254	111201892	6903.64	107	64.52	1	0
Border Leicester	BRL2	-9	2	s29902.1	OAR2_152142031.1	148042591	152142031	4099.44	63	65.07	0.984	0.016
Border Leicester	BRL2	-9	2	OAR2_184862079.1	OAR2_189570766.1	184862079	189570766	4708.69	72	65.398	1	0
Border Leicester	BRL2	-9	2	s73259.1	s42672.1	257667634	260631479	2963.85	50	59.277	1	0
Border Leicester	BRL2	-9	3	OAR3_19616550_X.1	s55186.1	19616550	23126084	3509.53	61	57.533	0.984	0.016
Border Leicester	BRL2	-9	3	s51494.1	s61106.1	230446062	236880537	6434.48	98	65.658	0.99	0.01
Border Leicester	BRL2	-9	4	OAR4_18271442.1	OAR4_22439455.1	18271442	22439455	4168.01	60	69.467	0.983	0.017
Border Leicester	BRL2	-9	5	s66560.1	OAR5_33142704.1	29573692	33142704	3569.01	65	54.908	1	0
Border Leicester	BRL2	-9	7	OAR7_36489249.1	OAR7_42462201.1	36489249	42462201	5972.95	104	57.432	0.99	0.01
Border Leicester	BRL2	-9	7	OAR7_89526718.1	s62770.1	89526718	94657722	5131.01	84	61.083	1	0
Border Leicester	BRL2	-9	10	s03214.1	OAR10_14436295.1	10418826	14436295	4017.47	60	66.958	1	0
Border Leicester	BRL2	-9	10	OAR10_21706545.1	s38815.1	21706545	30712082	9005.54	148	60.848	0.993	0.007
Border Leicester	BRL2	-9	12	OAR12_51099743.1	s49309.1	51099743	56773509	5673.77	93	61.008	1	0
Border Leicester	BRL2	-9	15	OAR15_20194336.1	s60057.1	20194336	23627828	3433.49	52	66.029	1	0
Border Leicester	BRL2	-9	15	OAR15_64902315_X.1	OAR15_69637236.1	64902316	69637236	4734.92	81	58.456	0.975	0.012
Border Leicester	BRL2	-9	19	OAR19_57822817.1	OAR19_61757822.1	57822817	61757822	3935.01	59	66.695	0.983	0.017
Border Leicester	BRL2	-9	22	OAR22_18808843.1	s74865.1	18808843	35682933	16874.1	243	69.441	0.996	0.004
Border Leicester	BRL20	-9	1	OAR1_64635180.1	OAR1_69442509.1	64635180	69442509	4807.33	72	66.768	1	0
Border Leicester	BRL20	-9	1	OAR1_70591410.1	s39409.1	70591410	75918002	5326.59	83	64.176	1	0
Border Leicester	BRL20	-9	1	OAR1_226231676.1	s22212.1	226231676	231780523	5548.85	89	62.347	0.989	0.011
Border Leicester	BRL20	-9	1	OAR1_242727016.1	s51888.1	242727016	246467199	3740.18	59	63.393	0.983	0.017
Border Leicester	BRL20	-9	2	OAR2_3190634.1	s61675.1	3190634	6414691	3224.06	51	63.217	0.98	0.02
Border Leicester	BRL20	-9	2	OAR2_71166144.1	s05429.1	71166144	74555095	3388.95	55	61.617	1	0
Border Leicester	BRL20	-9	2	OAR2_104298254.1	OAR2_112991906.1	104298254	112991906	8693.65	126	68.997	1	0
Border Leicester	BRL20	-9	2	OAR2_126305996.1	OAR2_131656211.1	126305996	131656211	5350.22	86	62.212	0.988	0.012
Border Leicester	BRL20	-9	2	OAR2_169161998.1	OAR2_173371383.1	169161998	173371383	4209.39	84	50.112	1	0
Border Leicester	BRL20	-9	2	OAR2_180932811.1	s74755.1	180932811	188285512	7352.7	120	61.273	1	0
Border Leicester	BRL20	-9	2	s71750.1	s54309.1	221681151	228518200	6837.05	100	68.371	1	0
Border Leicester	BRL20	-9	3	s71134.1	s05381.1	23073692	26473739	3400.05	56	60.715	1	0
Border Leicester	BRL20	-9	3	OAR3_210086048.1	OAR3_214204878.1	210086048	214204878	4118.83	61	67.522	1	0
Border Leicester	BRL20	-9	4	OAR4_61062185.1	s19325.1	61062185	75106169	14044	207	67.845	0.995	0.005
Border Leicester	BRL20	-9	4	s31422.1	OAR4_91860230.1	86141055	91860230	5719.18	96	59.575	1	0
Border Leicester	BRL20	-9	5	OAR5_25694929.1	OAR5_36256412.1	25694929	36256412	10561.5	181	58.351	0.994	0.006
Border Leicester	BRL20	-9	5	OAR5_93280925.1	OAR5_96139884.1	93280925	96139884	2858.96	50	57.179	0.98	0.02
Border Leicester	BRL20	-9	6	s36245.1	OAR6_15051305.1	8778469	15051305	6272.84	98	64.009	0.99	0.01
Border Leicester	BRL20	-9	6	OAR6_22154834.1	OAR6_25813676.1	22154834	25813676	3658.84	56	65.336	0.982	0.018
Border Leicester	BRL20	-9	6	s50199.1	s05385.1	108933253	112361018	3427.77	51	67.211	1	0
Border Leicester	BRL20	-9	7	s17550.1	s18478.1	47067597	51797556	4729.96	72	65.694	0.986	0.014
Border Leicester	BRL20	-9	7	OAR7_87273487.1	OAR7_91455145.1	87273487	91455145	4181.66	62	67.446	0.984	0.016
Border Leicester	BRL20	-9	8	OAR8_23402353.1	s48884.1	23402353	27748368	4346.02	63	68.984	1	0
Border Leicester	BRL20	-9	8	s53800.1	OAR8_31667697.1	28406804	31667697	3260.89	56	58.23	1	0
Border Leicester	BRL20	-9	10	OAR10_22217205.1	s12004.1	22217205	30719505	8502.3	142	59.875	1	0
Border Leicester	BRL20	-9	10	s39805.1	OAR10_47630164.1	33115863	47630164	14514.3	208	69.78	0.995	0.005
Border Leicester	BRL20	-9	10	OAR10_88168947.1	OAR10_91150685.1	88168947	91150685	2981.74	55	54.213	1	0
Border Leicester	BRL20	-9	12	s07075.1	s67454.1	62640067	65931384	3291.32	59	55.785	0.983	0.017
Border Leicester	BRL20	-9	18	OAR18_39188547.1	OAR18_43203342.1	39188547	43203342	4014.8	60	66.913	1	0
Border Leicester	BRL20	-9	18	OAR18_48765458_X.1	OAR18_51971419.1	48765459	51971419	3205.96	53	60.49	1	0
Border Leicester	BRL20	-9	19	s04431.1	OAR19_20990607.1	16824236	20990607	4166.37	60	69.44	1	0
Border Leicester	BRL20	-9	22	OAR22_39672861.1	OAR22_43788746.1	39672861	43788746	4115.89	66	62.362	0.985	0.015
Border Leicester	BRL21	-9	1	OAR1_167277333.1	OAR1_170696670.1	167277333	170696670	3419.34	52	65.757	1	0
Border Leicester	BRL21	-9	1	OAR1_185482707.1	s73461.1	185482707	192217470	6734.76	100	67.348	1	0
Border Leicester	BRL21	-9	1	OAR1_224687949.1	OAR1_228090805.1	224687949	228090805	3402.86	62	54.885	1	0
Border Leicester	BRL21	-9	1	OAR1_264520593.1	s36460.1	264520593	269453078	4932.49	73	67.568	1	0
Border Leicester	BRL21	-9	2	OAR2_71166144.1	s63709.1	71166144	75290243	4124.1	66	62.486	1	0
Border Leicester	BRL21	-9	2	OAR2_83203615.1	OAR2_86714063.1	83203615	86714063	3510.45	65	54.007	1	0
Border Leicester	BRL21	-9	2	OAR2_97399948.1	OAR2_108869717.1	97399948	108869717	11469.8	171	67.075	0.994	0.006
Border Leicester	BRL21	-9	2	OAR2_200193227.1	s70314.1	200193227	203107986	2914.76	50	58.295	1	0
Border Leicester	BRL21	-9	3	s71134.1	s28199.1	23073692	26350451	3276.76	54	60.681	1	0
Border Leicester	BRL21	-9	3	OAR3_89995619_X.1	OAR3_95152752.1	89995619	95152752	5157.13	78	66.117	1	0
Border Leicester	BRL21	-9	3	OAR3_120890543.1	OAR3_124301153.1	120890543	124301153	3410.61	56	60.904	0.982	0.018
Border Leicester	BRL21	-9	3	OAR3_152083446.1	OAR3_158745008_X.1	152083446	158745009	6661.56	110	60.56	1	0
Border Leicester	BRL21	-9	4	OAR4_22104050.1	OAR4_25328239.1	22104050	25328239	3224.19	51	63.219	1	0
Border Leicester	BRL21	-9	4	OAR4_94479590.1	s48248.1	94479590	100352784	5873.19	92	63.839	0.989	0.011
Border Leicester	BRL21	-9	6	OAR6_97397109_X.1	OAR6_102001180.1	97397110	102001180	4604.07	74	62.217	0.986	0.014
Border Leicester	BRL21	-9	6	OAR6_120548604.1	OAR6_124096429.1	120548604	124096429	3547.83	58	61.169	0.983	0.017
Border Leicester	BRL21	-9	7	s13997.1	OAR7_47863089.1	38196471	47863089	9666.62	144	67.129	0.993	0.007
Border Leicester	BRL21	-9	7	OAR7_72861986.1	OAR7_75956600_X.1	72861986	75956601	3094.62	51	60.679	0.98	0.02
Border Leicester	BRL21	-9	7	OAR7_77993710.1	OAR7_80989483.1	77993710	80989483	2995.77	56	53.496	1	0
Border Leicester	BRL21	-9	8	OAR8_61253628.1	OAR8_67122251.1	61253628	67122251	5868.62	87	67.455	0.989	0.011
Border Leicester	BRL21	-9	10	OAR10_86711581.1	OAR10_89779166.1	86711581	89779166	3067.59	50	61.352	1	0
Border Leicester	BRL21	-9	12	OAR12_16134990.1	OAR12_19764133.1	16134990	19764133	3629.14	61	59.494	0.984	0.016
Border Leicester	BRL21	-9	12	s42684.1	s63206.1	30433723	33645623	3211.9	64	50.186	0.984	0.016
Border Leicester	BRL21	-9	20	OAR20_5237555.1	OAR20_10297256.1	5237555	10297256	5059.7	75	67.463	1	0
Border Leicester	BRL21	-9	20	OAR20_45813969.1	OAR20_49021129.1	45813969	49021129	3207.16	62	51.728	0.984	0.016
Border Leicester	BRL21	-9	22	s67752.1	OAR22_34273278.1	27167434	34273278	7105.85	115	61.79	1	0
Border Leicester	BRL21	-9	22	OAR22_43552480.1	s56334.1	43552480	46820810	3268.33	55	59.424	1	0
Border Leicester	BRL22	-9	1	OAR1_224687949.1	OAR1_227808507.1	224687949	227808507	3120.56	56	55.724	1	0
Border Leicester	BRL22	-9	1	OAR1_230460155.1	s05924.1	230460155	234012599	3552.45	54	65.786	0.981	0.019
Border Leicester	BRL22	-9	2	s56581.1	OAR2_4590265.1	36383	4590265	4553.88	74	61.539	0.986	0.014
Border Leicester	BRL22	-9	2	s51652.1	OAR2_70530060.1	63020948	70530060	7509.11	117	64.18	0.991	0.009
Border Leicester	BRL22	-9	2	OAR2_71166144.1	OAR2_75333424.1	71166144	75333424	4167.28	67	62.198	1	0
Border Leicester	BRL22	-9	2	OAR2_104298254.1	s51765.1	104298254	109227198	4928.94	75	65.719	0.987	0.013
Border Leicester	BRL22	-9	2	s65624.1	s75545.1	256934590	260065538	3130.95	55	56.926	0.982	0.018
Border Leicester	BRL22	-9	3	OAR3_28624103.1	OAR3_31955936.1	28624103	31955936	3331.83	54	61.701	1	0
Border Leicester	BRL22	-9	3	OAR3_203945151.1	OAR3_208161252.1	203945151	208161252	4216.1	74	56.974	0.986	0.014
Border Leicester	BRL22	-9	4	OAR4_53437353.1	OAR4_63422351.1	53437353	63422351	9985	160	62.406	0.994	0.006
Border Leicester	BRL22	-9	4	OAR4_73087681.1	OAR4_76725044.1	73087681	76725044	3637.36	53	68.63	0.981	0.019
Border Leicester	BRL22	-9	4	s16828.1	OAR4_109647827.1	104694801	109647827	4953.03	71	69.761	0.986	0.014
Border Leicester	BRL22	-9	5	OAR5_51205092.1	OAR5_55213250.1	51205092	55213250	4008.16	58	69.106	1	0
Border Leicester	BRL22	-9	5	OAR5_106048563_X.1	s56580.1	106048564	111099729	5051.17	81	62.36	0.988	0.012
Border Leicester	BRL22	-9	6	OAR6_21601091.1	s40911.1	21601091	27453553	5852.46	86	68.052	1	0
Border Leicester	BRL22	-9	7	OAR7_39999506.1	OAR7_42374280.1	39999506	42374280	2374.78	50	47.496	1	0
Border Leicester	BRL22	-9	7	s17550.1	s18478.1	47067597	51797556	4729.96	72	65.694	0.986	0.014
Border Leicester	BRL22	-9	7	OAR7_56029434_X.1	s21711.1	56029435	64716018	8686.58	136	63.872	0.993	0.007
Border Leicester	BRL22	-9	7	OAR7_74151838.1	OAR7_78083739.1	74151838	78083739	3931.9	58	67.791	1	0
Border Leicester	BRL22	-9	8	OAR8_10873952.1	OAR8_14962778.1	10873952	14962778	4088.83	60	68.147	0.983	0.017
Border Leicester	BRL22	-9	8	OAR8_63904622.1	OAR8_66956193.1	63904622	66956193	3051.57	52	58.684	1	0
Border Leicester	BRL22	-9	8	s21298.1	s18171.1	91331755	96070151	4738.4	87	54.464	0.989	0.011
Border Leicester	BRL22	-9	10	OAR10_15597030.1	s44173.1	15597030	20214043	4617.01	66	69.955	0.985	0.015
Border Leicester	BRL22	-9	10	s45852.1	OAR10_29511510.1	25645496	29511510	3866.01	62	62.355	0.984	0.016
Border Leicester	BRL22	-9	10	s39035.1	OAR10_50091915.1	34209994	50091915	15881.9	238	66.731	0.996	0.004
Border Leicester	BRL22	-9	11	s37019.1	OAR11_42931301.1	38767951	42931301	4163.35	63	66.085	0.984	0.016
Border Leicester	BRL22	-9	11	OAR11_45925118.1	s02488.1	45925118	52338530	6413.41	102	62.877	1	0
Border Leicester	BRL22	-9	12	OAR12_27263988.1	OAR12_30701467.1	27263988	30701467	3437.48	54	63.657	0.981	0.019
Border Leicester	BRL22	-9	13	OAR13_5525898.1	s40917.1	5525898	10738386	5212.49	82	63.567	0.988	0.012
Border Leicester	BRL22	-9	16	OAR16_28660372.1	s48164.1	28660372	32106598	3446.23	52	66.274	0.981	0.019
Border Leicester	BRL22	-9	17	OAR17_28363294.1	OAR17_36219856.1	28363294	36219856	7856.56	114	68.917	0.991	0.009
Border Leicester	BRL22	-9	19	OAR19_16799537.1	OAR19_20896091.1	16799537	20896091	4096.56	60	68.276	0.983	0.017
Border Leicester	BRL23	-9	1	OAR1_42858124.1	OAR1_47969746.1	42858124	47969746	5111.62	75	68.155	1	0
Border Leicester	BRL23	-9	1	OAR1_221977733.1	OAR1_227808507.1	221977733	227808507	5830.77	103	56.609	0.981	0.01
Border Leicester	BRL23	-9	1	OAR1_231043466.1	s52856.1	231043466	234188848	3145.38	52	60.488	0.981	0.019
Border Leicester	BRL23	-9	1	s51616.1	OAR1_294478214.1	288058387	294478214	6419.83	92	69.781	0.989	0.011
Border Leicester	BRL23	-9	2	OAR2_63911376.1	OAR2_71743066.1	63911376	71743066	7831.69	120	65.264	0.992	0.008
Border Leicester	BRL23	-9	2	OAR2_77896643.1	OAR2_85962593_X.1	77896643	85962593	8065.95	127	63.511	0.992	0.008
Border Leicester	BRL23	-9	2	s50915.1	OAR2_236473514.1	232650998	236473514	3822.52	67	57.052	0.985	0.015
Border Leicester	BRL23	-9	2	s48734.1	OAR2_243751380.1	238776541	243751380	4974.84	77	64.608	0.987	0.013
Border Leicester	BRL23	-9	3	s45829.1	s14411.1	28697205	33009018	4311.81	71	60.73	1	0
Border Leicester	BRL23	-9	3	s15103.1	s14975.1	41384864	44671476	3286.61	50	65.732	0.98	0.02
Border Leicester	BRL23	-9	3	OAR3_95179392.1	s66726.1	95179392	98581812	3402.42	58	58.662	1	0
Border Leicester	BRL23	-9	3	OAR3_155337562.1	OAR3_158266169_X.1	155337562	158266170	2928.61	53	55.257	0.981	0.019
Border Leicester	BRL23	-9	4	OAR4_13144569.1	s05482.1	13144569	16389795	3245.23	57	56.934	0.982	0.018
Border Leicester	BRL23	-9	4	OAR4_18292716.1	OAR4_27320940_X.1	18292716	27320941	9028.23	133	67.881	1	0
Border Leicester	BRL23	-9	4	s27902.1	OAR4_127201684.1	123635304	127201684	3566.38	62	57.522	1	0
Border Leicester	BRL23	-9	5	OAR5_23236451.1	OAR5_26424166.1	23236451	26424166	3187.72	59	54.029	0.983	0.017
Border Leicester	BRL23	-9	6	OAR6_9376009.1	OAR6_14433551.1	9376009	14433551	5057.54	81	62.439	1	0
Border Leicester	BRL23	-9	6	OAR6_24162874.1	OAR6_27576020.1	24162874	27576020	3413.15	50	68.263	1	0
Border Leicester	BRL23	-9	6	s50591.1	OAR6_52940701.1	49190841	52940701	3749.86	57	65.787	0.982	0.018
Border Leicester	BRL23	-9	7	s17550.1	OAR7_50674225.1	47067597	50674225	3606.63	54	66.789	1	0
Border Leicester	BRL23	-9	8	OAR8_14933851.1	OAR8_19634473.1	14933851	19634473	4700.62	90	52.229	0.989	0.011
Border Leicester	BRL23	-9	8	OAR8_73355352.1	OAR8_77136750.1	73355352	77136750	3781.4	56	67.525	0.982	0
Border Leicester	BRL23	-9	10	OAR10_29381795.1	s55648.1	29381795	35888591	6506.8	107	60.811	1	0
Border Leicester	BRL23	-9	12	OAR12_12354841.1	OAR12_18785480.1	12354841	18785480	6430.64	104	61.833	0.99	0.01
Border Leicester	BRL23	-9	12	s70366.1	s63206.1	31037329	33645623	2608.3	53	49.213	0.981	0.019
Border Leicester	BRL23	-9	16	OAR16_41737441.1	s22329.1	41737441	45144629	3407.19	50	68.144	1	0
Border Leicester	BRL23	-9	16	OAR16_55541552.1	OAR16_61189647.1	55541552	61189647	5648.1	82	68.879	0.988	0.012
Border Leicester	BRL23	-9	18	s61765.1	s67418.1	64674278	67897774	3223.5	51	63.206	0.98	0.02
Border Leicester	BRL23	-9	19	OAR19_8593929.1	OAR19_11692436.1	8593929	11692436	3098.51	55	56.337	1	0
Border Leicester	BRL23	-9	20	OAR20_2405999.1	OAR20_5577528.1	2405999	5577528	3171.53	53	59.84	0.981	0.019
Border Leicester	BRL23	-9	20	OAR20_17362155.1	OAR20_20535197.1	17362155	20535197	3173.04	54	58.76	0.981	0.019
Border Leicester	BRL23	-9	22	OAR22_31620491.1	s61119.1	31620491	35484084	3863.59	58	66.614	1	0
Border Leicester	BRL23	-9	25	DU429798_148.1	DU429798_148.1	20687490	25939226	5251.74	89	59.008	0.989	0.011
Border Leicester	BRL23	-9	25	OAR25_30032446.1	OAR25_33315367.1	30032446	33315367	3282.92	50	65.658	0.98	0.02
Border Leicester	BRL24	-9	1	OAR1_71367342.1	s03807.1	71367342	74853565	3486.22	56	62.254	0.982	0.018
Border Leicester	BRL24	-9	2	s56581.1	OAR2_4905166_X.1	36383	4905166	4868.78	79	61.63	0.987	0.013
Border Leicester	BRL24	-9	2	OAR2_65166454.1	OAR2_88734520.1	65166454	88734520	23568.1	351	67.145	0.997	0.003
Border Leicester	BRL24	-9	2	OAR2_102326410.1	s07815.1	102326410	110866357	8539.95	125	68.32	0.992	0.008
Border Leicester	BRL24	-9	2	s04287.1	s73084.1	169122464	171989790	2867.33	58	49.437	1	0
Border Leicester	BRL24	-9	2	OAR2_180048013.1	OAR2_185315032.1	180048013	185315032	5267.02	89	59.18	0.989	0.011
Border Leicester	BRL24	-9	2	OAR2_200193227.1	DU484966_595.1	200193227	204575035	4381.81	74	59.214	0.986	0.014
Border Leicester	BRL24	-9	2	OAR2_211941022.1	OAR2_214889761.1	211941022	214889761	2948.74	53	55.637	1	0
Border Leicester	BRL24	-9	2	s50915.1	OAR2_236955619.1	232650998	236955619	4304.62	77	55.904	0.987	0.013
Border Leicester	BRL24	-9	3	OAR3_18043463.1	OAR3_23554988.1	18043463	23554988	5511.53	95	58.016	0.989	0.011
Border Leicester	BRL24	-9	3	OAR3_38900337.1	s14975.1	38900337	44671476	5771.14	96	60.116	1	0
Border Leicester	BRL24	-9	3	OAR3_100393157.1	DU324734_381.1	100393157	105083854	4690.7	69	67.981	1	0
Border Leicester	BRL24	-9	4	s12760.1	OAR4_86311102.1	81203491	86311102	5107.61	75	68.101	0.987	0.013
Border Leicester	BRL24	-9	4	s74737.1	OAR4_97190711.1	93562362	97190711	3628.35	60	60.473	0.983	0.017
Border Leicester	BRL24	-9	5	s68430.1	s41420.1	1830419	5298512	3468.09	59	58.781	0.983	0.017
Border Leicester	BRL24	-9	5	OAR5_98355816.1	OAR5_101431433.1	98355816	101431433	3075.62	55	55.92	1	0
Border Leicester	BRL24	-9	5	OAR5_102236802_X.1	OAR5_105374983.1	102236803	105374983	3138.18	51	61.533	0.98	0.02
Border Leicester	BRL24	-9	6	OAR6_11302349.1	OAR6_14929252.1	11302349	14929252	3626.9	57	63.63	0.982	0.018
Border Leicester	BRL24	-9	6	OAR6_18658765.1	OAR6_23069798.1	18658765	23069798	4411.03	68	64.868	0.985	0.015
Border Leicester	BRL24	-9	6	OAR6_23249260.1	OAR6_26989150.1	23249260	26989150	3739.89	59	63.388	0.983	0.017
Border Leicester	BRL24	-9	6	OAR6_67774046.1	OAR6_71132786.1	67774046	71132786	3358.74	50	67.175	0.98	0.02
Border Leicester	BRL24	-9	6	s42254.1	OAR6_127640325.1	124047657	127640325	3592.67	58	61.943	0.983	0.017
Border Leicester	BRL24	-9	10	OAR10_55594313.1	OAR10_60260651.1	55594313	60260651	4666.34	67	69.647	0.985	0.015
Border Leicester	BRL24	-9	12	OAR12_16086297.1	OAR12_18999343.1	16086297	18999343	2913.05	50	58.261	0.98	0.02
Border Leicester	BRL24	-9	12	OAR12_41808695.1	s32235.1	41808695	46626046	4817.35	71	67.85	0.986	0.014
Border Leicester	BRL24	-9	13	OAR13_929528.1	OAR13_7008048.1	929528	7008048	6078.52	93	65.36	0.989	0.011
Border Leicester	BRL24	-9	15	s72653.1	OAR15_41436474.1	33253268	41436474	8183.21	122	67.075	1	0
Border Leicester	BRL24	-9	19	OAR19_16756196.1	OAR19_20251813.1	16756196	20251813	3495.62	50	69.912	1	0
Border Leicester	BRL24	-9	20	OAR20_10297256.1	s38719.1	10297256	13574324	3277.07	55	59.583	0.982	0.018
Border Leicester	BRL24	-9	20	s31094.1	OAR20_20725116.1	17916366	20725116	2808.75	50	56.175	0.98	0.02
Border Leicester	BRL24	-9	25	s14788.1	OAR25_39625461.1	36103259	39625461	3522.2	58	60.728	0.983	0.017
Border Leicester	BRL25	-9	1	OAR1_76290283.1	s28800.1	76290283	83573304	7283.02	136	53.552	0.993	0.007
Border Leicester	BRL25	-9	1	OAR1_222923691.1	OAR1_227456250.1	222923691	227456250	4532.56	81	55.958	1	0
Border Leicester	BRL25	-9	2	OAR2_67365291.1	OAR2_74597887.1	67365291	74597887	7232.6	110	65.751	0.991	0.009
Border Leicester	BRL25	-9	2	OAR2_91122285.1	OAR2_94287739.1	91122285	94287739	3165.45	53	59.726	0.981	0.019
Border Leicester	BRL25	-9	2	OAR2_155214658.1	OAR2_160141994.1	155214658	160141994	4927.34	79	62.371	0.987	0.013
Border Leicester	BRL25	-9	2	OAR2_180193488.1	OAR2_183223683.1	180193488	183223683	3030.2	53	57.174	0.981	0.019
Border Leicester	BRL25	-9	2	OAR2_187991993.1	OAR2_192766045.1	187991993	192766045	4774.05	74	64.514	0.986	0.014
Border Leicester	BRL25	-9	2	OAR2_200193227.1	s70314.1	200193227	203107986	2914.76	50	58.295	1	0
Border Leicester	BRL25	-9	2	OAR2_204411348.1	OAR2_210988344.1	204411348	210988344	6577	94	69.968	1	0
Border Leicester	BRL25	-9	3	s34624.1	OAR3_149374846.1	145835332	149374846	3539.51	54	65.547	0.981	0.019
Border Leicester	BRL25	-9	3	OAR3_154913369.1	OAR3_158876220.1	154913369	158876220	3962.85	68	58.277	0.985	0.015
Border Leicester	BRL25	-9	4	OAR4_61480090_X.1	s05951.1	61480091	65254528	3774.44	62	60.878	1	0
Border Leicester	BRL25	-9	5	OAR5_33811712.1	OAR5_39899015.1	33811712	39899015	6087.3	104	58.532	1	0
Border Leicester	BRL25	-9	5	DU286661_169.1	DU286661_169.1	85866385	89563589	3697.2	55	67.222	0.982	0.018
Border Leicester	BRL25	-9	6	OAR6_51888877.1	OAR6_55564892.1	51888877	55564892	3676.02	56	65.643	0.982	0.018
Border Leicester	BRL25	-9	7	OAR7_36489249.1	OAR7_42374280.1	36489249	42374280	5885.03	103	57.136	0.99	0.01
Border Leicester	BRL25	-9	8	OAR8_93314262.1	OAR8_97813729.1	93314262	97813729	4499.47	66	68.174	1	0
Border Leicester	BRL25	-9	9	s28454.1	OAR9_37709039.1	34845026	37709039	2864.01	55	52.073	0.982	0.018
Border Leicester	BRL25	-9	10	s25966.1	OAR10_47396573.1	33004119	47396573	14392.5	206	69.866	0.995	0.005
Border Leicester	BRL25	-9	10	OAR10_48675753.1	OAR10_51913002.1	48675753	51913002	3237.25	54	59.949	1	0
Border Leicester	BRL25	-9	11	OAR11_38949130.1	OAR11_42233149.1	38949130	42233149	3284.02	51	64.393	0.98	0.02
Border Leicester	BRL25	-9	12	s16442.1	s49309.1	50806085	56773509	5967.43	97	61.52	0.99	0.01
Border Leicester	BRL25	-9	22	OAR22_22756887.1	OAR22_33217320.1	22756887	33217320	10460.4	161	64.972	1	0
Border Leicester	BRL25	-9	22	s14390.1	s51419.1	43069881	47221353	4151.47	67	61.962	0.985	0.015
Border Leicester	BRL25	-9	25	OAR25_16729756.1	OAR25_24815260.1	16729756	24815260	8085.51	132	61.254	1	0
Border Leicester	BRL26	-9	1	OAR1_135031858.1	DU354639_611.1	135031858	139547596	4515.74	68	66.408	1	0
Border Leicester	BRL26	-9	1	OAR1_185549108.1	s57353.1	185549108	188606405	3057.3	51	59.947	1	0
Border Leicester	BRL26	-9	1	s15661.1	OAR1_207918006.1	203547098	207918006	4370.91	68	64.278	1	0
Border Leicester	BRL26	-9	2	OAR2_71166144.1	OAR2_75605958.1	71166144	75605958	4439.81	71	62.533	0.986	0.014
Border Leicester	BRL26	-9	2	OAR2_98193150.1	s32345.1	98193150	102425343	4232.19	66	64.124	0.985	0.015
Border Leicester	BRL26	-9	2	OAR2_104298254.1	s23448.1	104298254	107858322	3560.07	51	69.805	1	0
Border Leicester	BRL26	-9	2	s61553.1	s29902.1	144466717	148042591	3575.88	59	60.608	0.983	0.017
Border Leicester	BRL26	-9	2	DU367350_210.1	DU367350_210.1	197181190	207801026	10619.8	161	65.962	0.994	0.006
Border Leicester	BRL26	-9	3	OAR3_38900337.1	s53061.1	38900337	41806864	2906.53	50	58.131	0.98	0.02
Border Leicester	BRL26	-9	3	OAR3_107405953.1	OAR3_110913414.1	107405953	110913414	3507.46	55	63.772	1	0
Border Leicester	BRL26	-9	4	OAR4_93453059.1	OAR4_103400818.1	93453059	103400818	9947.76	144	69.082	0.993	0.007
Border Leicester	BRL26	-9	5	OAR5_71252145.1	OAR5_77112073.1	71252145	77112073	5859.93	91	64.395	0.989	0.011
Border Leicester	BRL26	-9	6	OAR6_98890184.1	OAR6_103500682.1	98890184	103500682	4610.5	79	58.361	1	0
Border Leicester	BRL26	-9	7	OAR7_36236878.1	s53647.1	36236878	42566754	6329.88	110	57.544	0.991	0.009
Border Leicester	BRL26	-9	7	OAR7_72806005.1	OAR7_80989483.1	72806005	80989483	8183.48	137	59.733	0.993	0.007
Border Leicester	BRL26	-9	10	OAR10_23921485.1	OAR10_28010599.1	23921485	28010599	4089.11	68	60.134	1	0
Border Leicester	BRL26	-9	12	OAR12_71158704.1	OAR12_74145577.1	71158704	74145577	2986.87	52	57.44	0.981	0.019
Border Leicester	BRL26	-9	16	s35309.1	OAR16_67078791.1	62292163	67078791	4786.63	69	69.371	1	0
Border Leicester	BRL26	-9	18	s14692.1	OAR18_60387697.1	57327678	60387697	3060.02	52	58.847	0.981	0.019
Border Leicester	BRL26	-9	20	OAR20_5074340.1	s38719.1	5074340	13574324	8499.99	132	64.394	0.992	0.008
Border Leicester	BRL26	-9	20	OAR20_21609587.1	OAR20_25310480.1	21609587	25310480	3700.89	66	56.074	0.985	0.015
Border Leicester	BRL26	-9	22	s69120.1	OAR22_45874160.1	42541204	45874160	3332.96	57	58.473	1	0
Border Leicester	BRL26	-9	25	OAR25_41478486.1	OAR25_44311682.1	41478486	44311682	2833.2	50	56.664	0.98	0.02
Border Leicester	BRL27	-9	1	OAR1_46879504.1	OAR1_53930788.1	46879504	53930788	7051.28	101	69.815	0.99	0.01
Border Leicester	BRL27	-9	1	OAR1_60267266.1	OAR1_69442509.1	60267266	69442509	9175.24	132	69.509	1	0
Border Leicester	BRL27	-9	1	OAR1_70591410.1	OAR1_77993538.1	70591410	77993538	7402.13	121	61.175	0.992	0.008
Border Leicester	BRL27	-9	2	OAR2_83298600.1	OAR2_88993798.1	83298600	88993798	5695.2	92	61.904	0.989	0.011
Border Leicester	BRL27	-9	2	OAR2_146682126.1	s46833.1	146682126	153946839	7264.71	117	62.092	0.991	0.009
Border Leicester	BRL27	-9	2	s42564.1	s13935.1	239459013	243486359	4027.35	63	63.926	1	0
Border Leicester	BRL27	-9	3	OAR3_48924959.1	OAR3_53789070.1	48924959	53789070	4864.11	71	68.509	0.986	0.014
Border Leicester	BRL27	-9	3	OAR3_120890543.1	OAR3_124301153.1	120890543	124301153	3410.61	56	60.904	0.982	0.018
Border Leicester	BRL27	-9	3	OAR3_152083446.1	OAR3_158745008_X.1	152083446	158745009	6661.56	110	60.56	1	0
Border Leicester	BRL27	-9	4	OAR4_23929587.1	OAR4_27894204.1	23929587	27894204	3964.62	63	62.93	1	0
Border Leicester	BRL27	-9	5	OAR5_107175412.1	OAR5_110440932.1	107175412	110440932	3265.52	61	53.533	1	0
Border Leicester	BRL27	-9	5	OAR5_111716169.1	s18957.1	111716169	115789209	4073.04	64	63.641	0.984	0.016
Border Leicester	BRL27	-9	6	s68171.1	OAR6_102001180.1	99062714	102001180	2938.47	55	53.427	1	0
Border Leicester	BRL27	-9	7	OAR7_36652030.1	OAR7_47709030.1	36652030	47709030	11057	168	65.815	0.994	0.006
Border Leicester	BRL27	-9	7	s30206.1	OAR7_104523626.1	69510063	104523626	35013.6	524	66.82	1	0
Border Leicester	BRL27	-9	8	OAR8_16423136.1	OAR8_19053445.1	16423136	19053445	2630.31	51	51.575	1	0
Border Leicester	BRL27	-9	8	OAR8_73383573.1	OAR8_85517334.1	73383573	85517334	12133.8	179	67.786	0.994	0.006
Border Leicester	BRL27	-9	10	s02289.1	OAR10_33047233.1	29236964	33047233	3810.27	61	62.463	1	0
Border Leicester	BRL27	-9	10	OAR10_48159265.1	DU182679_618.1	48159265	51744612	3585.35	62	57.828	1	0
Border Leicester	BRL27	-9	10	OAR10_66727494.1	OAR10_70221561.1	66727494	70221561	3494.07	50	69.881	0.98	0.02
Border Leicester	BRL27	-9	10	OAR10_86711581.1	OAR10_89779166.1	86711581	89779166	3067.59	50	61.352	1	0
Border Leicester	BRL27	-9	11	s06509.1	OAR11_42931301.1	39005291	42931301	3926.01	60	65.434	0.983	0.017
Border Leicester	BRL27	-9	12	OAR12_9376897.1	OAR12_13408472.1	9376897	13408472	4031.58	61	66.091	0.984	0.016
Border Leicester	BRL27	-9	15	s71059.1	s60056.1	66411832	69415762	3003.93	54	55.628	0.981	0.019
Border Leicester	BRL27	-9	16	OAR16_62044074.1	OAR16_69472743.1	62044074	69472743	7428.67	107	69.427	0.991	0.009
Border Leicester	BRL27	-9	18	DU238011_215.1	OAR18_45074595.1	41593482	45074595	3481.11	60	58.019	0.983	0.017
Border Leicester	BRL27	-9	19	s73294.1	OAR19_39682249.1	29643707	39682249	10038.5	149	67.373	0.993	0.007
Border Leicester	BRL27	-9	22	s41217.1	s53561.1	47634274	55697553	8063.28	118	68.333	1	0
Border Leicester	BRL27	-9	25	s44508.1	OAR25_48288071_X.1	34466914	48288072	13821.2	215	64.284	1	0
Border Leicester	BRL28	-9	1	OAR1_36892031.1	OAR1_41444289.1	36892031	41444289	4552.26	69	65.975	0.986	0.014
Border Leicester	BRL28	-9	1	s35276.1	s53549.1	276808987	280677294	3868.31	61	63.415	0.984	0.016
Border Leicester	BRL28	-9	2	OAR2_100364443.1	s45092.1	100364443	108533606	8169.16	124	65.88	0.992	0.008
Border Leicester	BRL28	-9	2	s67472.1	s61553.1	139629177	144466717	4837.54	87	55.604	1	0
Border Leicester	BRL28	-9	2	s51317.1	OAR2_190925723.1	184333814	190925723	6591.91	102	64.627	0.99	0.01
Border Leicester	BRL28	-9	2	OAR2_192100658.1	s33671.1	192100658	195903806	3803.15	59	64.46	0.983	0.017
Border Leicester	BRL28	-9	3	OAR3_201713150.1	OAR3_208794039.1	201713150	208794039	7080.89	119	59.503	0.992	0.008
Border Leicester	BRL28	-9	4	OAR4_15046925.1	OAR4_18608849.1	15046925	18608849	3561.93	62	57.45	0.984	0.016
Border Leicester	BRL28	-9	4	OAR4_39871116.1	OAR4_43198108.1	39871116	43198108	3326.99	56	59.411	1	0
Border Leicester	BRL28	-9	4	s44915.1	OAR4_96469740.1	87467328	96469740	9002.41	150	60.016	0.993	0.007
Border Leicester	BRL28	-9	5	s07760.1	s44340.1	52800816	55619977	2819.16	50	56.383	1	0
Border Leicester	BRL28	-9	5	OAR5_111716169.1	s70177.1	111716169	115115670	3399.5	51	66.657	1	0
Border Leicester	BRL28	-9	6	OAR6_23355451.1	OAR6_27877645.1	23355451	27877645	4522.19	70	64.603	0.986	0.014
Border Leicester	BRL28	-9	6	s12565.1_F2BT	OAR6_32893305.1	29672343	32893305	3220.96	50	64.419	1	0
Border Leicester	BRL28	-9	7	OAR7_39999506.1	s53647.1	39999506	42566754	2567.25	53	48.439	0.981	0.019
Border Leicester	BRL28	-9	7	OAR7_95706867.1	OAR7_100215620.1	95706867	100215620	4508.75	68	66.305	1	0
Border Leicester	BRL28	-9	8	s65125.1	OAR8_32297785.1	28188715	32297785	4109.07	66	62.259	0.985	0.015
Border Leicester	BRL28	-9	8	OAR8_63904622.1	OAR8_66956193.1	63904622	66956193	3051.57	52	58.684	1	0
Border Leicester	BRL28	-9	10	s03891.1	s37823.1	32047537	35489731	3442.2	53	64.947	1	0
Border Leicester	BRL28	-9	12	OAR12_32481363.1	s69093.1	32481363	35696458	3215.1	59	54.493	1	0
Border Leicester	BRL28	-9	12	OAR12_36762959.1	OAR12_42742443_X.1	36762959	42742444	5979.49	90	66.439	1	0
Border Leicester	BRL28	-9	12	s38063.1	OAR12_83578566.1	80144471	83578566	3434.1	55	62.438	1	0
Border Leicester	BRL28	-9	16	OAR16_57803053.1	OAR16_62007323.1	57803053	62007323	4204.27	62	67.811	1	0
Border Leicester	BRL28	-9	20	s64046.1	OAR20_45218963.1	40122794	45218963	5096.17	94	54.215	0.989	0.011
Border Leicester	BRL28	-9	22	OAR22_34142073.1	OAR22_43701815_X.1	34142073	43701816	9559.74	139	68.775	0.993	0.007
Border Leicester	BRL28	-9	25	OAR25_21771948.1	OAR25_25109266.1	21771948	25109266	3337.32	56	59.595	1	0
Border Leicester	BRL29	-9	1	s16434.1	s47850.1	93507408	100020836	6513.43	95	68.562	0.989	0.011
Border Leicester	BRL29	-9	1	OAR1_120528715.1	OAR1_123558417.1	120528715	123558417	3029.7	51	59.406	0.98	0.02
Border Leicester	BRL29	-9	1	OAR1_223416343.1	OAR1_226838781.1	223416343	226838781	3422.44	60	57.041	0.983	0.017
Border Leicester	BRL29	-9	2	OAR2_70055012.1	OAR2_75333424.1	70055012	75333424	5278.41	78	67.672	0.987	0.013
Border Leicester	BRL29	-9	2	OAR2_108072651.1	OAR2_115230455.1	108072651	115230455	7157.81	104	68.825	1	0
Border Leicester	BRL29	-9	2	OAR2_125735242.1	OAR2_130195322.1	125735242	130195322	4460.08	72	61.946	1	0
Border Leicester	BRL29	-9	2	OAR2_197417307.1	OAR2_203588227.1	197417307	203588227	6170.92	98	62.969	1	0
Border Leicester	BRL29	-9	2	s71750.1	s54309.1	221681151	228518200	6837.05	100	68.371	1	0
Border Leicester	BRL29	-9	2	s73259.1	s58355.1	257667634	261831755	4164.12	70	59.487	0.986	0.014
Border Leicester	BRL29	-9	3	OAR3_153758491.1	s68914.1	153758491	158310281	4551.79	79	57.618	0.987	0.013
Border Leicester	BRL29	-9	4	OAR4_60993946.1	OAR4_66424846.1	60993946	66424846	5430.9	87	62.424	0.989	0.011
Border Leicester	BRL29	-9	4	OAR4_85706340.1	OAR4_89555788.1	85706340	89555788	3849.45	65	59.222	1	0
Border Leicester	BRL29	-9	4	OAR4_123995334.1	OAR4_127201684.1	123995334	127201684	3206.35	56	57.256	0.982	0.018
Border Leicester	BRL29	-9	5	OAR5_55048051.1	OAR5_58747380.1	55048051	58747380	3699.33	54	68.506	0.981	0.019
Border Leicester	BRL29	-9	5	OAR5_84553099.1	s07160.1	84553099	87702438	3149.34	51	61.752	0.98	0.02
Border Leicester	BRL29	-9	6	s31333.1	OAR6_14433551.1	9833973	14433551	4599.58	75	61.328	1	0
Border Leicester	BRL29	-9	6	OAR6_98890184.1	s21552.1	98890184	103818054	4927.87	80	61.598	1	0
Border Leicester	BRL29	-9	7	OAR7_36236878.1	s53647.1	36236878	42566754	6329.88	110	57.544	0.991	0.009
Border Leicester	BRL29	-9	8	s18645.1	s48884.1	22650264	27748368	5098.1	75	67.975	1	0
Border Leicester	BRL29	-9	8	OAR8_60953046.1	OAR8_67122251.1	60953046	67122251	6169.21	92	67.057	0.989	0.011
Border Leicester	BRL29	-9	8	OAR8_85398740.1	s36836.1	85398740	89006566	3607.83	54	66.812	0.981	0.019
Border Leicester	BRL29	-9	8	OAR8_91499701.1	s18171.1	91499701	96070151	4570.45	84	54.41	0.988	0.012
Border Leicester	BRL29	-9	10	OAR10_22217205.1	OAR10_25752393.1	22217205	25752393	3535.19	63	56.114	1	0
Border Leicester	BRL29	-9	10	s34980.1	s12004.1	27365372	30719505	3354.13	55	60.984	1	0
Border Leicester	BRL29	-9	12	OAR12_33137639.1	s32235.1	33137639	46626046	13488.4	206	65.478	0.995	0.005
Border Leicester	BRL29	-9	12	s49565.1	s67454.1	61344433	65931384	4586.95	81	56.629	0.988	0.012
Border Leicester	BRL29	-9	16	OAR16_27928853.1	OAR16_37614079.1	27928853	37614079	9685.23	139	69.678	1	0
Border Leicester	BRL29	-9	18	OAR18_17908748.1	OAR18_22964031.1	17908748	22964031	5055.28	73	69.25	0.986	0.014
Border Leicester	BRL29	-9	20	OAR20_5074340.1	s58928.1	5074340	8087502	3013.16	52	57.945	0.981	0.019
Border Leicester	BRL29	-9	22	OAR22_5451821.1	OAR22_9161453.1	5451821	9161453	3709.63	58	63.959	0.983	0.017
Border Leicester	BRL3	-9	1	OAR1_64192254.1	OAR1_67815745.1	64192254	67815745	3623.49	55	65.882	0.982	0.018
Border Leicester	BRL3	-9	1	OAR1_243271773.1	s51888.1	243271773	246467199	3195.43	50	63.909	1	0
Border Leicester	BRL3	-9	2	OAR2_63165309.1	OAR2_68323766.1	63165309	68323766	5158.46	82	62.908	0.988	0.012
Border Leicester	BRL3	-9	2	OAR2_104298254.1	OAR2_112991906.1	104298254	112991906	8693.65	126	68.997	1	0
Border Leicester	BRL3	-9	2	OAR2_197807108.1	s05808.1	197807108	203202214	5395.11	85	63.472	0.988	0.012
Border Leicester	BRL3	-9	2	s38715.1	s62057.1	257533759	260697154	3163.4	53	59.687	1	0
Border Leicester	BRL3	-9	3	s43199.1	s53061.1	35158438	41806864	6648.43	101	65.826	0.99	0.01
Border Leicester	BRL3	-9	3	OAR3_127402873.1	OAR3_131329161.1	127402873	131329161	3926.29	62	63.327	0.984	0.016
Border Leicester	BRL3	-9	3	OAR3_155337562.1	OAR3_160648865.1	155337562	160648865	5311.3	79	67.232	0.987	0.013
Border Leicester	BRL3	-9	5	s70588.1	s04774.1	29845647	48865438	19019.8	282	67.446	1	0
Border Leicester	BRL3	-9	5	OAR5_102772096.1	OAR5_107332084.1	102772096	107332084	4559.99	67	68.06	1	0
Border Leicester	BRL3	-9	6	s12565.1_F2BT	OAR6_33680948.1	29672343	33680948	4008.61	59	67.942	1	0
Border Leicester	BRL3	-9	6	OAR6_47300850.1	OAR6_62757871.1	47300850	62757871	15457	221	69.941	1	0
Border Leicester	BRL3	-9	7	OAR7_96510288.1	OAR7_105194400.1	96510288	105194400	8684.11	126	68.922	0.992	0.008
Border Leicester	BRL3	-9	8	OAR8_72809883.1	s22687.1	72809883	76481862	3671.98	59	62.237	0.983	0.017
Border Leicester	BRL3	-9	9	OAR9_12363097.1	OAR9_25022978.1	12363097	25022978	12659.9	184	68.804	1	0
Border Leicester	BRL3	-9	10	s57541.1	OAR10_15620012.1	12118874	15620012	3501.14	58	60.364	1	0
Border Leicester	BRL3	-9	10	OAR10_23921485.1	OAR10_27085156.1	23921485	27085156	3163.67	55	57.521	1	0
Border Leicester	BRL3	-9	12	s44542.1	s27609.1	34857993	41067215	6209.22	100	62.092	0.99	0.01
Border Leicester	BRL3	-9	12	OAR12_51329088.1	s49309.1	51329088	56773509	5444.42	90	60.494	0.989	0.011
Border Leicester	BRL3	-9	12	OAR12_74071759_X.1	OAR12_78315746.1	74071760	78315746	4243.99	68	62.412	1	0
Border Leicester	BRL3	-9	15	OAR15_20235514_X.1	s44300.1	20235514	24298361	4062.85	61	66.604	1	0
Border Leicester	BRL3	-9	16	s25980.1	OAR16_29750255.1	3627921	29750255	26122.3	379	68.924	1	0
Border Leicester	BRL3	-9	16	OAR16_57881990.1	OAR16_61553546.1	57881990	61553546	3671.56	55	66.756	1	0
Border Leicester	BRL3	-9	19	OAR19_155338.1	s33960.1	155338	5009603	4854.27	72	67.42	0.986	0.014
Border Leicester	BRL3	-9	20	OAR20_13529499.1	OAR20_17389257.1	13529499	17389257	3859.76	65	59.381	0.985	0.015
Border Leicester	BRL3	-9	22	OAR22_47533364.1	s75918.1	47533364	52559544	5026.18	76	66.134	0.987	0.013
Border Leicester	BRL3	-9	25	OAR25_14279951.1	OAR25_19516269.1	14279951	19516269	5236.32	88	59.504	0.989	0.011
Border Leicester	BRL30	-9	1	s38787.1	DU290101_408.1	3392488	7708576	4316.09	68	63.472	0.985	0.015
Border Leicester	BRL30	-9	1	OAR1_134995676.1	DU354639_611.1	134995676	139547596	4551.92	69	65.97	0.986	0.014
Border Leicester	BRL30	-9	1	s01575.1	OAR1_230888144.1	222981766	230888144	7906.38	127	62.255	0.992	0.008
Border Leicester	BRL30	-9	2	s24288.1	OAR2_28934548.1	24464259	28934548	4470.29	66	67.732	0.985	0.015
Border Leicester	BRL30	-9	2	OAR2_72843233.1	OAR2_76785622.1	72843233	76785622	3942.39	61	64.629	1	0
Border Leicester	BRL30	-9	2	OAR2_103871475.1	s23448.1	103871475	107858322	3986.85	58	68.739	1	0
Border Leicester	BRL30	-9	2	s65240.1	OAR2_174148415.1	168834417	174148415	5314	102	52.098	0.99	0.01
Border Leicester	BRL30	-9	2	OAR2_197057554.1	DU484966_595.1	197057554	204575035	7517.48	121	62.128	0.992	0.008
Border Leicester	BRL30	-9	2	OAR2_219553355.1	OAR2_224687649.1	219553355	224687649	5134.3	81	63.386	1	0
Border Leicester	BRL30	-9	3	s19512.1	OAR3_85251223.1	80343638	85251223	4907.59	84	58.424	1	0
Border Leicester	BRL30	-9	3	OAR3_155337562.1	OAR3_158266169_X.1	155337562	158266170	2928.61	53	55.257	0.981	0.019
Border Leicester	BRL30	-9	4	s31519.1	OAR4_89555788.1	86234800	89555788	3320.99	60	55.35	1	0
Border Leicester	BRL30	-9	4	OAR4_96645229_X.1	s42755.1	96645230	103090407	6445.18	93	69.303	0.989	0.011
Border Leicester	BRL30	-9	5	OAR5_31267616.1	DU501138_521.1	31267616	35947176	4679.56	85	55.054	0.988	0.012
Border Leicester	BRL30	-9	6	OAR6_11302349.1	OAR6_15463335.1	11302349	15463335	4160.99	66	63.045	0.985	0.015
Border Leicester	BRL30	-9	6	OAR6_96871879.1	OAR6_102001180.1	96871879	102001180	5129.3	82	62.552	0.988	0.012
Border Leicester	BRL30	-9	6	s51691.1	OAR6_129053557.1	124324504	129053557	4729.05	77	61.416	0.987	0.013
Border Leicester	BRL30	-9	7	OAR7_55373974.1	OAR7_60630102.1	55373974	60630102	5256.13	83	63.327	0.988	0.012
Border Leicester	BRL30	-9	8	OAR8_17071453.1	OAR8_22391216.1	17071453	22391216	5319.76	89	59.773	0.989	0.011
Border Leicester	BRL30	-9	8	OAR8_78079638.1	OAR8_83750883.1	78079638	83750883	5671.25	82	69.162	0.988	0.012
Border Leicester	BRL30	-9	10	OAR10_22217205.1	OAR10_25137572.1	22217205	25137572	2920.37	51	57.262	1	0
Border Leicester	BRL30	-9	10	OAR10_33603614.1	OAR10_33603614.1	33603614	47747943	14144.3	204	69.335	0.995	0.005
Border Leicester	BRL30	-9	11	s42356.1	OAR11_34126387.1	29798175	34126387	4328.21	62	69.81	0.984	0.016
Border Leicester	BRL30	-9	12	OAR12_13088120.1	OAR12_16619967.1	13088120	16619967	3531.85	59	59.862	1	0
Border Leicester	BRL30	-9	12	s66871.1	OAR12_33175150.1	28366645	33175150	4808.51	83	57.934	1	0
Border Leicester	BRL30	-9	12	OAR12_50496675.1	s18041.1	50496675	55381974	4885.3	76	64.28	1	0
Border Leicester	BRL30	-9	14	OAR14_24020008.1	OAR14_27778628.1	24020008	27778628	3758.62	55	68.339	1	0
Border Leicester	BRL30	-9	15	s03572.1	s37918.1	24115596	30699483	6583.89	100	65.839	1	0
Border Leicester	BRL30	-9	17	OAR17_22191637.1	OAR17_25566788.1	22191637	25566788	3375.15	50	67.503	0.98	0.02
Border Leicester	BRL30	-9	18	OAR18_48765458_X.1	OAR18_51971419.1	48765459	51971419	3205.96	53	60.49	1	0
Border Leicester	BRL30	-9	22	s69120.1	OAR22_45874160.1	42541204	45874160	3332.96	57	58.473	1	0
Border Leicester	BRL30	-9	25	OAR25_37961592.1	s16017.1	37961592	43267647	5306.06	87	60.989	1	0
Border Leicester	BRL31	-9	1	s64747.1	s49872.1	386074	8290556	7904.48	121	65.326	0.992	0.008
Border Leicester	BRL31	-9	1	OAR1_70591410.1	s10188.1	70591410	91861196	21269.8	365	58.273	1	0
Border Leicester	BRL31	-9	1	OAR1_221977733.1	OAR1_236673559.1	221977733	236673559	14695.8	244	60.229	1	0
Border Leicester	BRL31	-9	1	s29335.1	s65284.1	294673730	298761801	4088.07	68	60.119	0.985	0.015
Border Leicester	BRL31	-9	2	s18272.1	OAR2_57602414.1	52072669	57602414	5529.75	79	69.997	1	0
Border Leicester	BRL31	-9	2	OAR2_71944955.1	OAR2_76828730.1	71944955	76828730	4883.78	72	67.83	1	0
Border Leicester	BRL31	-9	2	s74688.1	OAR2_94287739.1	90962306	94287739	3325.43	56	59.383	0.982	0.018
Border Leicester	BRL31	-9	2	OAR2_104298254.1	s45092.1	104298254	108533606	4235.35	64	66.177	1	0
Border Leicester	BRL31	-9	2	OAR2_111439000.1	OAR2_135083600.1	111439000	135083600	23644.6	348	67.944	1	0
Border Leicester	BRL31	-9	2	OAR2_165015115.1	OAR2_168334525.1	165015115	168334525	3319.41	51	65.086	1	0
Border Leicester	BRL31	-9	2	OAR2_190673408.1	s33671.1	190673408	195903806	5230.4	75	69.739	0.987	0.013
Border Leicester	BRL31	-9	2	s50915.1	OAR2_236473514.1	232650998	236473514	3822.52	67	57.052	0.985	0.015
Border Leicester	BRL31	-9	2	s48734.1	s13935.1	238776541	243486359	4709.82	73	64.518	1	0
Border Leicester	BRL31	-9	3	OAR3_151196964.1	OAR3_155486772.1	151196964	155486772	4289.81	67	64.027	0.985	0.015
Border Leicester	BRL31	-9	5	s63770.1	OAR5_27876843.1	24141529	27876843	3735.32	63	59.291	0.984	0.016
Border Leicester	BRL31	-9	6	OAR6_17958747.1	OAR6_24573605.1	17958747	24573605	6614.86	96	68.905	1	0
Border Leicester	BRL31	-9	6	s51691.1	s23443.1	124324504	127448008	3123.51	50	62.47	0.98	0.02
Border Leicester	BRL31	-9	7	OAR7_39999506.1	s53647.1	39999506	42566754	2567.25	53	48.439	0.981	0.019
Border Leicester	BRL31	-9	7	OAR7_50594184.1	OAR7_55183937_X.1	50594184	55183938	4589.76	66	69.542	0.985	0.015
Border Leicester	BRL31	-9	7	OAR7_55877530.1	OAR7_72154942.1	55877530	72154942	16277.4	242	67.262	0.996	0.004
Border Leicester	BRL31	-9	8	OAR8_17854216.1	OAR8_22108137.1	17854216	22108137	4253.92	73	58.273	0.986	0.014
Border Leicester	BRL31	-9	8	OAR8_91007371.1	OAR8_97813729.1	91007371	97813729	6806.36	110	61.876	0.991	0.009
Border Leicester	BRL31	-9	9	OAR9_23297968_X.1	s02261.1	23297969	36898920	13601	201	67.666	1	0
Border Leicester	BRL31	-9	10	OAR10_56371073.1	OAR10_59337877.1	56371073	59337877	2966.8	52	57.054	1	0
Border Leicester	BRL31	-9	12	OAR12_18759352.1	OAR12_23689879.1	18759352	23689879	4930.53	78	63.212	0.987	0.013
Border Leicester	BRL31	-9	12	OAR12_29159316.1	OAR12_42742443_X.1	29159316	42742444	13583.1	223	60.911	1	0
Border Leicester	BRL31	-9	12	s34921.1	s60390.1	45722901	50873543	5150.64	76	67.772	0.987	0.013
Border Leicester	BRL31	-9	13	OAR13_550438.1	s31166.1	550438	7211385	6660.95	104	64.048	0.99	0.01
Border Leicester	BRL31	-9	18	OAR18_629943.1	s65843.1	629943	10054054	9424.11	138	68.291	0.993	0.007
Border Leicester	BRL31	-9	18	s36582.1	OAR18_22964031.1	19588562	22964031	3375.47	53	63.688	0.981	0.019
Border Leicester	BRL31	-9	19	OAR19_155338.1	s61770.1	155338	5074186	4918.85	73	67.381	1	0
Border Leicester	BRL31	-9	20	OAR20_7841722.1	OAR20_11608397.1	7841722	11608397	3766.68	57	66.082	0.982	0.018
Border Leicester	BRL31	-9	20	OAR20_13015045.1	OAR20_16662414.1	13015045	16662414	3647.37	59	61.82	0.983	0.017
Border Leicester	BRL31	-9	20	s18252.1	OAR20_27259292.1	20278388	27259292	6980.9	114	61.236	0.991	0.009
Border Leicester	BRL31	-9	22	s67752.1	OAR22_34273278.1	27167434	34273278	7105.85	115	61.79	1	0
Border Leicester	BRL31	-9	22	s33441.1	OAR22_51968251.1	36036575	51968251	15931.7	240	66.382	1	0
Border Leicester	BRL31	-9	25	OAR25_17543574.1	OAR25_22654093.1	17543574	22654093	5110.52	80	63.882	0.988	0.013
Border Leicester	BRL31	-9	25	s32726.1	s70001.1	29550760	34031220	4480.46	67	66.873	1	0
Border Leicester	BRL31	-9	25	OAR25_40333194.1	s44956.1	40333194	44357155	4023.96	68	59.176	1	0
Border Leicester	BRL32	-9	1	OAR1_71367342.1	OAR1_76588267.1	71367342	76588267	5220.93	86	60.708	0.988	0.012
Border Leicester	BRL32	-9	1	s32203.1	OAR1_212196400.1	206853685	212196400	5342.72	77	69.386	0.987	0.013
Border Leicester	BRL32	-9	1	s01575.1	OAR1_226929894.1	222981766	226929894	3948.13	70	56.402	0.986	0.014
Border Leicester	BRL32	-9	2	OAR2_3190634.1	s61675.1	3190634	6414691	3224.06	51	63.217	0.98	0.02
Border Leicester	BRL32	-9	2	OAR2_71944955.1	OAR2_77209259.1	71944955	77209259	5264.31	76	69.267	1	0
Border Leicester	BRL32	-9	2	OAR2_100248498.1	OAR2_108360482.1	100248498	108360482	8111.98	125	64.896	0.992	0.008
Border Leicester	BRL32	-9	2	OAR2_200159927.1	s32143.1	200159927	203414884	3254.96	56	58.124	1	0
Border Leicester	BRL32	-9	2	s51900.1	s29579.1	257385885	263108520	5722.64	100	57.226	1	0
Border Leicester	BRL32	-9	3	OAR3_19256791.1	OAR3_24504676.1	19256791	24504676	5247.89	88	59.635	0.989	0.011
Border Leicester	BRL32	-9	4	OAR4_21092552.1	OAR4_24635198_X.1	21092552	24635199	3542.65	61	58.076	1	0
Border Leicester	BRL32	-9	4	s74737.1	OAR4_97190711.1	93562362	97190711	3628.35	60	60.473	0.983	0.017
Border Leicester	BRL32	-9	5	s06182.1	s53318.1	30787155	48925202	18138	267	67.933	0.996	0.004
Border Leicester	BRL32	-9	5	s07760.1	s44340.1	52800816	55619977	2819.16	50	56.383	1	0
Border Leicester	BRL32	-9	5	DU373461_120.1	DU373461_120.1	72867847	76042662	3174.82	54	58.793	0.981	0.019
Border Leicester	BRL32	-9	5	OAR5_77112073.1	OAR5_82013623.1	77112073	82013623	4901.55	80	61.269	1	0
Border Leicester	BRL32	-9	6	OAR6_19504588.1	OAR6_26989150.1	19504588	26989150	7484.56	112	66.826	1	0
Border Leicester	BRL32	-9	6	s17926.1	s66524.1	100664221	104225685	3561.47	60	59.358	1	0
Border Leicester	BRL32	-9	7	s75495.1	s22326.1	17191291	22066611	4875.32	83	58.739	1	0
Border Leicester	BRL32	-9	7	s17550.1	s07538.1	47067597	51354008	4286.41	64	66.975	0.984	0.016
Border Leicester	BRL32	-9	7	OAR7_67293425.1	OAR7_71254588.1	67293425	71254588	3961.16	59	67.138	0.983	0.017
Border Leicester	BRL32	-9	8	OAR8_37108809.1	OAR8_41474789.1	37108809	41474789	4365.98	66	66.151	0.985	0.015
Border Leicester	BRL32	-9	10	s65773.1	OAR10_15280289_X.1	11684811	15280290	3595.48	58	61.991	1	0
Border Leicester	BRL32	-9	10	s54644.1	s12004.1	25935219	30719505	4784.29	77	62.134	0.987	0.013
Border Leicester	BRL32	-9	12	OAR12_51498192.1	OAR12_56357383.1	51498192	56357383	4859.19	79	61.509	1	0
Border Leicester	BRL32	-9	15	s23866.1	s37918.1	26994217	30699483	3705.27	54	68.616	0.981	0.019
Border Leicester	BRL32	-9	16	OAR16_2796296.1	OAR16_6812040.1	2796296	6812040	4015.74	58	69.237	1	0
Border Leicester	BRL32	-9	20	s31094.1	OAR20_25554974.1	17916366	25554974	7638.61	134	57.005	1	0
Border Leicester	BRL32	-9	20	s07973.1	OAR20_50867736.1	44483847	50867736	6383.89	108	59.11	1	0
Border Leicester	BRL32	-9	22	OAR22_39529891.1	s25057.1	39529891	44356046	4826.16	79	61.091	1	0
Border Leicester	BRL32	-9	22	s37821.1	s53561.1	51474648	55697553	4222.91	64	65.983	0.984	0.016
Border Leicester	BRL33	-9	1	OAR1_121762248.1	s72028.1	121762248	126512919	4750.67	78	60.906	0.987	0.013
Border Leicester	BRL33	-9	2	OAR2_71233656.1	OAR2_75333424.1	71233656	75333424	4099.77	66	62.118	0.985	0
Border Leicester	BRL33	-9	2	OAR2_104298254.1	OAR2_108360482.1	104298254	108360482	4062.23	61	66.594	0.984	0.016
Border Leicester	BRL33	-9	2	OAR2_189593157.1	s33671.1	189593157	195903806	6310.65	94	67.135	1	0
Border Leicester	BRL33	-9	2	s71223.1	s29579.1	259592354	263108520	3516.17	59	59.596	1	0
Border Leicester	BRL33	-9	3	OAR3_22309460.1	s05381.1	22309460	26473739	4164.28	68	61.239	0.985	0.015
Border Leicester	BRL33	-9	3	OAR3_85251223.1	OAR3_92495738.1	85251223	92495738	7244.52	105	68.995	0.99	0.01
Border Leicester	BRL33	-9	3	OAR3_120497798.1	OAR3_125549641.1	120497798	125549641	5051.84	80	63.148	0.988	0.013
Border Leicester	BRL33	-9	3	OAR3_127180087.1	OAR3_135754645.1	127180087	135754645	8574.56	126	68.052	0.992	0.008
Border Leicester	BRL33	-9	3	OAR3_151391289_X.1	OAR3_155486772.1	151391290	155486772	4095.48	63	65.008	0.984	0.016
Border Leicester	BRL33	-9	4	OAR4_22859304.1	OAR4_26691515_X.1	22859304	26691516	3832.21	58	66.073	1	0
Border Leicester	BRL33	-9	4	OAR4_86252077.1	OAR4_89452992.1	86252077	89452992	3200.92	57	56.156	0.982	0.018
Border Leicester	BRL33	-9	5	OAR5_54040603.1	OAR5_57286870.1	54040603	57286870	3246.27	54	60.116	1	0
Border Leicester	BRL33	-9	5	OAR5_101190519.1	OAR5_104500785.1	101190519	104500785	3310.27	59	56.106	0.983	0.017
Border Leicester	BRL33	-9	6	OAR6_17179203.1	OAR6_27552838.1	17179203	27552838	10373.6	154	67.361	1	0
Border Leicester	BRL33	-9	6	OAR6_52034048.1	OAR6_55423607.1	52034048	55423607	3389.56	52	65.184	1	0
Border Leicester	BRL33	-9	7	OAR7_47161420.1	s07538.1	47161420	51354008	4192.59	63	66.549	0.984	0.016
Border Leicester	BRL33	-9	8	OAR8_3146981.1	OAR8_6677594.1	3146981	6677594	3530.61	64	55.166	0.984	0.016
Border Leicester	BRL33	-9	10	OAR10_22894018.1	OAR10_25752393.1	22894018	25752393	2858.38	51	56.047	0.98	0.02
Border Leicester	BRL33	-9	10	s34980.1	s57463.1	27365372	31995093	4629.72	78	59.355	1	0
Border Leicester	BRL33	-9	12	OAR12_12316455.1	OAR12_20263016.1	12316455	20263016	7946.56	131	60.661	0.992	0
Border Leicester	BRL33	-9	12	OAR12_35426587.1	OAR12_38487880.1	35426587	38487880	3061.29	51	60.025	0.98	0.02
Border Leicester	BRL33	-9	14	OAR14_23262772.1	OAR14_28449728.1	23262772	28449728	5186.96	75	69.159	1	0
Border Leicester	BRL33	-9	16	OAR16_57803053.1	OAR16_62773812.1	57803053	62773812	4970.76	74	67.172	1	0
Border Leicester	BRL33	-9	17	OAR17_21608796.1	s03869.1	21608796	25859514	4250.72	61	69.684	1	0
Border Leicester	BRL33	-9	18	OAR18_63721952.1	s55964.1	63721952	67412735	3690.78	54	68.348	0.981	0.019
Border Leicester	BRL33	-9	20	s52647.1	OAR20_27259292.1	20487565	27259292	6771.73	110	61.561	0.991	0.009
Border Leicester	BRL33	-9	22	s35120.1	OAR22_42053760_X.1	37897338	42053761	4156.42	63	65.975	1	0
Border Leicester	BRL34	-9	1	OAR1_36734806.1	OAR1_45327694.1	36734806	45327694	8592.89	128	67.132	0.992	0.008
Border Leicester	BRL34	-9	1	OAR1_70591410.1	s39409.1	70591410	75918002	5326.59	83	64.176	0.988	0.012
Border Leicester	BRL34	-9	1	OAR1_77317272.1	OAR1_80140712.1	77317272	80140712	2823.44	53	53.272	1	0
Border Leicester	BRL34	-9	1	s43112.1	s36460.1	263744039	269453078	5709.04	82	69.622	1	0
Border Leicester	BRL34	-9	2	OAR2_231963285.1	OAR2_240346079.1	231963285	240346079	8382.8	143	58.621	1	0
Border Leicester	BRL34	-9	3	OAR3_17601264_X.1	s14250.1	17601264	20807257	3205.99	58	55.276	0.983	0.017
Border Leicester	BRL34	-9	3	s54191.1	OAR3_42219054.1	36279741	42219054	5939.31	88	67.492	0.989	0.011
Border Leicester	BRL34	-9	3	OAR3_118209937.1	OAR3_124569037.1	118209937	124569037	6359.1	107	59.431	0.991	0.009
Border Leicester	BRL34	-9	4	OAR4_20488468.1	OAR4_24311237.1	20488468	24311237	3822.77	59	64.793	1	0
Border Leicester	BRL34	-9	5	OAR5_51205092.1	OAR5_57286870.1	51205092	57286870	6081.78	91	66.833	1	0
Border Leicester	BRL34	-9	5	s05225.1	OAR5_98158321.1	94132101	98158321	4026.22	63	63.908	0.984	0.016
Border Leicester	BRL34	-9	7	OAR7_57952843.1	OAR7_63692612.1	57952843	63692612	5739.77	89	64.492	0.989	0.011
Border Leicester	BRL34	-9	7	OAR7_64854028.1	OAR7_68978948.1	64854028	68978948	4124.92	59	69.914	1	0
Border Leicester	BRL34	-9	8	OAR8_19252204.1	OAR8_23032779.1	19252204	23032779	3780.58	64	59.072	1	0
Border Leicester	BRL34	-9	8	OAR8_62203494_X.1	OAR8_66956193.1	62203495	66956193	4752.7	74	64.226	0.986	0.014
Border Leicester	BRL34	-9	10	OAR10_20979367.1	OAR10_25137572.1	20979367	25137572	4158.21	68	61.15	1	0
Border Leicester	BRL34	-9	18	s53270.1	OAR18_19397372.1	13735165	19397372	5662.21	83	68.219	1	0
Border Leicester	BRL34	-9	18	s36582.1	s55683.1	19588562	22903854	3315.29	52	63.756	0.981	0.019
Border Leicester	BRL34	-9	19	OAR19_18954579.1	OAR19_22759405.1	18954579	22759405	3804.83	59	64.489	0.983	0.017
Border Leicester	BRL34	-9	19	DU198540_538.1	OAR19_32337762.1	28740491	32337762	3597.27	54	66.616	0.981	0.019
Border Leicester	BRL34	-9	20	s36659.1	s54817.1	4273121	8631295	4358.18	74	58.894	0.986	0.014
Border Leicester	BRL35	-9	1	OAR1_71367342.1	s03807.1	71367342	74853565	3486.22	56	62.254	0.982	0.018
Border Leicester	BRL35	-9	1	s55899.1	OAR1_82696488.1	80119112	82696488	2577.38	51	50.537	1	0
Border Leicester	BRL35	-9	1	OAR1_224089918.1	OAR1_227456250.1	224089918	227456250	3366.33	58	58.04	0.983	0.017
Border Leicester	BRL35	-9	1	s23022.1	OAR1_247666599.1	242929335	247666599	4737.27	71	66.722	0.986	0.014
Border Leicester	BRL35	-9	1	OAR1_274830693.1	OAR1_278053660.1	274830693	278053660	3222.97	50	64.459	1	0
Border Leicester	BRL35	-9	1	OAR1_290503022.1	OAR1_293926412.1	290503022	293926412	3423.39	55	62.243	0.982	0.018
Border Leicester	BRL35	-9	2	OAR2_70530060.1	OAR2_76240865.1	70530060	76240865	5710.81	85	67.186	1	0
Border Leicester	BRL35	-9	2	OAR2_125283504.1	OAR2_129940272.1	125283504	129940272	4656.77	78	59.702	0.987	0.013
Border Leicester	BRL35	-9	2	OAR2_144796235.1	OAR2_148853991.1	144796235	148853991	4057.76	67	60.564	0.985	0.015
Border Leicester	BRL35	-9	2	s56215.1	OAR2_177977438.1	173875275	177977438	4102.16	67	61.226	0.985	0.015
Border Leicester	BRL35	-9	2	OAR2_185117586.1	OAR2_218469141.1	185117586	218469141	33351.6	506	65.912	0.998	0.002
Border Leicester	BRL35	-9	3	s71134.1	s05381.1	23073692	26473739	3400.05	56	60.715	1	0
Border Leicester	BRL35	-9	3	s09020.1	OAR3_32039232.1	26927868	32039232	5111.36	86	59.434	0.988	0.012
Border Leicester	BRL35	-9	3	OAR3_49139982.1	DU175950_384.1	49139982	53979876	4839.9	70	69.141	1	0
Border Leicester	BRL35	-9	3	OAR3_77702267.1	OAR3_80637246.1	77702267	80637246	2934.98	55	53.363	1	0
Border Leicester	BRL35	-9	3	OAR3_123918752.1	OAR3_127286233.1	123918752	127286233	3367.48	57	59.079	0.982	0.018
Border Leicester	BRL35	-9	3	OAR3_196880003.1	OAR3_200340429.1	196880003	200340429	3460.43	51	67.852	0.98	0.02
Border Leicester	BRL35	-9	3	OAR3_237792546.1	s10649.1	237792546	241512946	3720.4	56	66.436	0.982	0.018
Border Leicester	BRL35	-9	4	OAR4_26039959.1	OAR4_31602625.1	26039959	31602625	5562.67	98	56.762	0.99	0.01
Border Leicester	BRL35	-9	4	s66027.1	OAR4_107848906.1	100374023	107848906	7474.88	107	69.859	0.991	0.009
Border Leicester	BRL35	-9	4	OAR4_121121569.1	OAR4_124346690.1	121121569	124346690	3225.12	50	64.502	1	0
Border Leicester	BRL35	-9	6	s24384.1	OAR6_24051800.1	19575299	24051800	4476.5	71	63.049	0.986	0.014
Border Leicester	BRL35	-9	6	OAR6_110120561.1	s20354.1	110120561	115927930	5807.37	83	69.968	0.988	0.012
Border Leicester	BRL35	-9	6	s27199.1	OAR6_129053557.1	125177311	129053557	3876.25	65	59.635	1	0
Border Leicester	BRL35	-9	7	s13997.1	s53647.1	38196471	42566754	4370.28	76	57.504	0.987	0.013
Border Leicester	BRL35	-9	7	OAR7_87290499.1	OAR7_94560664.1	87290499	94560664	7270.17	116	62.674	1	0
Border Leicester	BRL35	-9	12	OAR12_69606944.1	OAR12_72763845.1	69606944	72763845	3156.9	51	61.9	1	0
Border Leicester	BRL35	-9	15	s21547.1	OAR15_82909712.1	79496790	82909712	3412.92	58	58.844	1	0
Border Leicester	BRL35	-9	16	s61045.1	s57088.1	5324557	10377399	5052.84	80	63.161	0.988	0.013
Border Leicester	BRL35	-9	19	OAR19_44354998.1	s57648.1	44354998	47919516	3564.52	51	69.893	0.98	0.02
Border Leicester	BRL36	-9	1	OAR1_70764611.1	s03807.1	70764611	74853565	4088.95	63	64.904	0.984	0.016
Border Leicester	BRL36	-9	1	OAR1_221924641.1	OAR1_228090805.1	221924641	228090805	6166.16	110	56.056	0.991	0.009
Border Leicester	BRL36	-9	1	OAR1_235187313.1	s30975.1	235187313	238893868	3706.56	55	67.392	1	0
Border Leicester	BRL36	-9	2	OAR2_1214448.1	OAR2_5006529.1	1214448	5006529	3792.08	61	62.165	0.984	0.016
Border Leicester	BRL36	-9	2	s38837.1	OAR2_74597887.1	64575398	74597887	10022.5	153	65.506	1	0
Border Leicester	BRL36	-9	2	OAR2_82002343.1	s02618.1	82002343	85824040	3821.7	67	57.04	1	0
Border Leicester	BRL36	-9	2	OAR2_125860191.1	OAR2_129940272.1	125860191	129940272	4080.08	66	61.819	1	0
Border Leicester	BRL36	-9	2	OAR2_136086521.1	OAR2_143893183.1	136086521	143893183	7806.66	120	65.056	1	0
Border Leicester	BRL36	-9	2	OAR2_154280201.1	OAR2_157572121.1	154280201	157572121	3291.92	56	58.784	1	0
Border Leicester	BRL36	-9	2	s47314.1	OAR2_189570766.1	183184650	189570766	6386.12	98	65.164	1	0
Border Leicester	BRL36	-9	2	s23870.1	OAR2_206096729.1	195094463	206096729	11002.3	166	66.279	1	0
Border Leicester	BRL36	-9	2	OAR2_234395013.1	s65779.1	234395013	238619190	4224.18	80	52.802	1	0
Border Leicester	BRL36	-9	3	OAR3_18043463.1	s61810.1	18043463	21777067	3733.61	69	54.11	1	0
Border Leicester	BRL36	-9	3	OAR3_75600301.1	s58445.1	75600301	81112828	5512.53	94	58.644	1	0
Border Leicester	BRL36	-9	3	DU184544_326.1	OAR3_119620209.1	114905349	119620209	4714.86	79	59.682	1	0
Border Leicester	BRL36	-9	3	OAR3_145344922.1	OAR3_162289989.1	145344922	162289989	16945.1	253	66.977	1	0
Border Leicester	BRL36	-9	3	OAR3_210086048.1	OAR3_214980002.1	210086048	214980002	4893.95	74	66.135	1	0
Border Leicester	BRL36	-9	4	OAR4_112720583.1	OAR4_116517081.1	112720583	116517081	3796.5	55	69.027	0.982	0.018
Border Leicester	BRL36	-9	5	s52908.1	OAR5_57577741.1	54512977	57577741	3064.76	51	60.093	0.98	0.02
Border Leicester	BRL36	-9	6	OAR6_70660327.1	OAR6_74683763.1	70660327	74683763	4023.44	60	67.057	1	0
Border Leicester	BRL36	-9	6	OAR6_119942135.1	s22020.1	119942135	127680358	7738.22	122	63.428	0.992	0.008
Border Leicester	BRL36	-9	7	OAR7_32708552.1	s09841.1	32708552	45064984	12356.4	200	61.782	0.995	0.005
Border Leicester	BRL36	-9	7	OAR7_89700312.1	OAR7_94488187.1	89700312	94488187	4787.88	78	61.383	0.987	0.013
Border Leicester	BRL36	-9	7	OAR7_95669308.1	OAR7_100154793.1	95669308	100154793	4485.49	66	67.962	0.985	0.015
Border Leicester	BRL36	-9	8	s51498.1	OAR8_15159437_X.1	11150699	15159438	4008.74	62	64.657	1	0
Border Leicester	BRL36	-9	8	OAR8_73383573.1	OAR8_81571650.1	73383573	81571650	8188.08	119	68.807	0.992	0.008
Border Leicester	BRL36	-9	9	OAR9_30618238.1	s68634.1	30618238	35938343	5320.11	86	61.862	0.988	0.012
Border Leicester	BRL36	-9	10	OAR10_25752393.1	s12004.1	25752393	30719505	4967.11	80	62.089	0.988	0.013
Border Leicester	BRL36	-9	11	s24493.1	OAR11_52263542.1	38398625	52263542	13864.9	202	68.638	0.995	0.005
Border Leicester	BRL36	-9	11	OAR11_63722279.1	s75931.1	63722279	66878309	3156.03	50	63.121	0.98	0.02
Border Leicester	BRL36	-9	12	OAR12_11773176.1	OAR12_16490586.1	11773176	16490586	4717.41	73	64.622	0.986	0.014
Border Leicester	BRL36	-9	13	OAR13_26319451.1	OAR13_32422061.1	26319451	32422061	6102.61	88	69.348	1	0
Border Leicester	BRL36	-9	16	OAR16_63635170.1	OAR16_67197340.1	63635170	67197340	3562.17	51	69.846	0.98	0.02
Border Leicester	BRL36	-9	18	s64763.1	OAR18_16536879.1	13533775	16536879	3003.11	51	58.884	1	0
Border Leicester	BRL36	-9	20	s67560.1	OAR20_50604707.1	45873854	50604707	4730.85	81	58.406	0.988	0.012
Border Leicester	BRL36	-9	25	OAR25_33315367.1	OAR25_38395743.1	33315367	38395743	5080.38	83	61.209	0.988	0.012
Border Leicester	BRL37	-9	1	OAR1_46879504.1	OAR1_52227026.1	46879504	52227026	5347.52	77	69.448	1	0
Border Leicester	BRL37	-9	1	OAR1_71367342.1	s01041.1	71367342	75846931	4479.59	71	63.093	1	0
Border Leicester	BRL37	-9	1	s24182.1	OAR1_268303279_X.1	263800421	268303280	4502.86	65	69.275	1	0
Border Leicester	BRL37	-9	1	s74070.1	OAR1_287365859.1	272972344	287365859	14393.5	210	68.541	1	0
Border Leicester	BRL37	-9	2	s47557.1	OAR2_77094839.1	71991778	77094839	5103.06	74	68.96	1	0
Border Leicester	BRL37	-9	2	OAR2_83203615.1	OAR2_86714063.1	83203615	86714063	3510.45	65	54.007	1	0
Border Leicester	BRL37	-9	2	OAR2_98883530.1	OAR2_103677054.1	98883530	103677054	4793.52	69	69.471	0.986	0.014
Border Leicester	BRL37	-9	2	OAR2_104298254.1	s30109.1	104298254	108434018	4135.77	62	66.706	1	0
Border Leicester	BRL37	-9	2	s61553.1	OAR2_148702730.1	144466717	148702730	4236.01	69	61.392	0.986	0.014
Border Leicester	BRL37	-9	2	OAR2_171719685.1	OAR2_174609793.1	171719685	174609793	2890.11	52	55.579	0.981	0.019
Border Leicester	BRL37	-9	2	OAR2_174929129.1	OAR2_180048013.1	174929129	180048013	5118.89	86	59.522	1	0
Border Leicester	BRL37	-9	2	s42564.1	OAR2_243336495.1	239459013	243336495	3877.48	60	64.625	1	0
Border Leicester	BRL37	-9	3	OAR3_118209937.1	OAR3_124569037.1	118209937	124569037	6359.1	107	59.431	0.991	0.009
Border Leicester	BRL37	-9	3	s64380.1	OAR3_158745008_X.1	152253183	158745009	6491.83	106	61.244	1	0
Border Leicester	BRL37	-9	3	OAR3_211362922_X.1	OAR3_222555476.1	211362923	222555476	11192.6	160	69.953	1	0
Border Leicester	BRL37	-9	4	OAR4_23702452.1	OAR4_27265317.1	23702452	27265317	3562.87	53	67.224	1	0
Border Leicester	BRL37	-9	4	OAR4_94156440.1	OAR4_98878322.1	94156440	98878322	4721.88	79	59.771	1	0
Border Leicester	BRL37	-9	5	OAR5_24741244.1	OAR5_28548983.1	24741244	28548983	3807.74	61	62.422	0.984	0.016
Border Leicester	BRL37	-9	5	s73176.1	OAR5_60015231.1	48915338	60015231	11099.9	166	66.867	0.994	0.006
Border Leicester	BRL37	-9	5	s67595.1	OAR5_70219388.1	64381309	70219388	5838.08	101	57.803	1	0
Border Leicester	BRL37	-9	7	OAR7_36489249.1	OAR7_42482275.1	36489249	42482275	5993.03	105	57.076	0.99	0.01
Border Leicester	BRL37	-9	7	OAR7_58068949.1	s30765.1	58068949	64679773	6610.82	102	64.812	0.99	0.01
Border Leicester	BRL37	-9	7	s70441.1	OAR7_90813398.1	87346946	90813398	3466.45	51	67.97	0.98	0.02
Border Leicester	BRL37	-9	8	s43439.1	OAR8_66956193.1	63168466	66956193	3787.73	57	66.451	0.982	0.018
Border Leicester	BRL37	-9	8	OAR8_81952577.1	OAR8_97681866.1	81952577	97681866	15729.3	246	63.94	0.996	0.004
Border Leicester	BRL37	-9	10	OAR10_20647720.1	OAR10_25203789.1	20647720	25203789	4556.07	74	61.569	1	0
Border Leicester	BRL37	-9	10	OAR10_81749561.1	s70176.1	81749561	85126497	3376.94	51	66.214	0.98	0.02
Border Leicester	BRL37	-9	12	OAR12_9376897.1	OAR12_13408472.1	9376897	13408472	4031.58	61	66.091	0.984	0.016
Border Leicester	BRL37	-9	12	s56137.1	s49309.1	52530069	56773509	4243.44	69	61.499	1	0
Border Leicester	BRL37	-9	13	OAR13_26319451.1	OAR13_32422061.1	26319451	32422061	6102.61	88	69.348	1	0
Border Leicester	BRL37	-9	19	OAR19_680042.1	s52423.1	680042	4391354	3711.31	55	67.478	0.982	0.018
Border Leicester	BRL37	-9	19	s66400.1	OAR19_41331939.1	37686541	41331939	3645.4	57	63.954	0.982	0.018
Border Leicester	BRL37	-9	25	OAR25_13459673.1	s48924.1	13459673	29907224	16447.6	257	63.998	0.996	0.004
Border Leicester	BRL38	-9	1	OAR1_55603856.1	OAR1_61835787.1	55603856	61835787	6231.93	90	69.244	1	0
Border Leicester	BRL38	-9	1	OAR1_71367342.1	s03807.1	71367342	74853565	3486.22	56	62.254	0.982	0.018
Border Leicester	BRL38	-9	1	OAR1_121762248.1	s72028.1	121762248	126512919	4750.67	78	60.906	0.987	0.013
Border Leicester	BRL38	-9	1	s09281.1	s29907.1	184671290	190483485	5812.2	86	67.584	1	0
Border Leicester	BRL38	-9	2	s56581.1	OAR2_4590265.1	36383	4590265	4553.88	74	61.539	0.986	0.014
Border Leicester	BRL38	-9	2	OAR2_67968106.1	OAR2_73140784.1	67968106	73140784	5172.68	75	68.969	1	0
Border Leicester	BRL38	-9	2	OAR2_104298254.1	OAR2_108869717.1	104298254	108869717	4571.46	71	64.387	0.986	0.014
Border Leicester	BRL38	-9	2	OAR2_189858188.1	s47823.1	189858188	195549107	5690.92	83	68.565	1	0
Border Leicester	BRL38	-9	2	OAR2_199204762.1	OAR2_208279898.1	199204762	208279898	9075.14	133	68.234	0.992	0.008
Border Leicester	BRL38	-9	2	OAR2_212387600.1	OAR2_219801849.1	212387600	219801849	7414.25	120	61.785	1	0
Border Leicester	BRL38	-9	2	s55941.1	OAR2_234715107.1	229747831	234715107	4967.28	73	68.045	1	0
Border Leicester	BRL38	-9	2	s71223.1	s29579.1	259592354	263108520	3516.17	59	59.596	1	0
Border Leicester	BRL38	-9	3	OAR3_37136398.1	s53061.1	37136398	41806864	4670.47	72	64.868	0.986	0.014
Border Leicester	BRL38	-9	3	OAR3_127402873.1	OAR3_130877702.1	127402873	130877702	3474.83	52	66.824	1	0
Border Leicester	BRL38	-9	3	OAR3_146778162.1	OAR3_151548583.1	146778162	151548583	4770.42	79	60.385	0.987	0.013
Border Leicester	BRL38	-9	3	OAR3_152405748_X.1	OAR3_158063561.1	152405749	158063561	5657.81	93	60.837	1	0
Border Leicester	BRL38	-9	4	s44915.1	OAR4_91477305.1	87467328	91477305	4009.98	67	59.85	0.985	0.015
Border Leicester	BRL38	-9	5	OAR5_32598633.1	DU501138_521.1	32598633	35947176	3348.54	57	58.746	1	0
Border Leicester	BRL38	-9	5	OAR5_71252145.1	OAR5_82189005.1	71252145	82189005	10936.9	171	63.958	0.994	0.006
Border Leicester	BRL38	-9	5	OAR5_103144283.1	s46860.1	103144283	107507813	4363.53	65	67.131	0.985	0.015
Border Leicester	BRL38	-9	5	OAR5_111716169.1	s35247.1	111716169	116342548	4626.38	72	64.255	1	0
Border Leicester	BRL38	-9	6	OAR6_52034048.1	OAR6_55423607.1	52034048	55423607	3389.56	52	65.184	1	0
Border Leicester	BRL38	-9	7	OAR7_42462201.1	s07538.1	42462201	51354008	8891.81	128	69.467	1	0
Border Leicester	BRL38	-9	7	OAR7_56029434_X.1	OAR7_60354601.1	56029435	60354601	4325.17	74	58.448	0.986	0.014
Border Leicester	BRL38	-9	7	OAR7_96293442.1	OAR7_100154793.1	96293442	100154793	3861.35	59	65.447	1	0
Border Leicester	BRL38	-9	8	OAR8_3577608.1	OAR8_6677594.1	3577608	6677594	3099.99	57	54.386	0.982	0.018
Border Leicester	BRL38	-9	8	OAR8_23623079.1	s48884.1	23623079	27748368	4125.29	61	67.628	0.984	0.016
Border Leicester	BRL38	-9	9	s10011.1	OAR9_21416884.1	15882815	21416884	5534.07	86	64.35	1	0
Border Leicester	BRL38	-9	10	OAR10_18055683.1	s57463.1	18055683	31995093	13939.4	219	63.65	1	0
Border Leicester	BRL38	-9	12	OAR12_37901692.1	s27609.1	37901692	41067215	3165.52	50	63.31	0.98	0.02
Border Leicester	BRL38	-9	15	OAR15_75339551.1	s21547.1	75339551	79496790	4157.24	68	61.136	0.985	0.015
Border Leicester	BRL38	-9	16	OAR16_28163128.1	OAR16_31817206.1	28163128	31817206	3654.08	56	65.251	1	0
Border Leicester	BRL38	-9	19	OAR19_19621263.1	OAR19_23460217.1	19621263	23460217	3838.95	57	67.35	1	0
Border Leicester	BRL38	-9	22	s18992.1	s61119.1	24480180	35484084	11003.9	167	65.892	0.994	0.006
Border Leicester	BRL39	-9	1	s31573.1	OAR1_97526403.1	92280072	97526403	5246.33	75	69.951	1	0
Border Leicester	BRL39	-9	2	s51245.1	OAR2_5006529.1	1317557	5006529	3688.97	59	62.525	0.983	0.017
Border Leicester	BRL39	-9	2	s18272.1	OAR2_57602414.1	52072669	57602414	5529.75	79	69.997	1	0
Border Leicester	BRL39	-9	2	OAR2_60936578.1	OAR2_64205589.1	60936578	64205589	3269.01	61	53.59	0.984	0.016
Border Leicester	BRL39	-9	2	s47557.1	OAR2_75605958.1	71991778	75605958	3614.18	57	63.407	0.982	0.018
Border Leicester	BRL39	-9	2	OAR2_153120248.1	OAR2_161989559.1	153120248	161989559	8869.31	143	62.023	1	0
Border Leicester	BRL39	-9	2	OAR2_180048013.1	OAR2_185315032.1	180048013	185315032	5267.02	89	59.18	0.989	0.011
Border Leicester	BRL39	-9	2	OAR2_196882616.1	OAR2_200920481.1	196882616	200920481	4037.87	58	69.618	0.983	0.017
Border Leicester	BRL39	-9	3	s45829.1	OAR3_32039232.1	28697205	32039232	3342.03	53	63.057	1	0
Border Leicester	BRL39	-9	3	s11801.1	s72598.1	83532024	91476535	7944.51	121	65.657	0.992	0.008
Border Leicester	BRL39	-9	4	OAR4_22724553.1	OAR4_26380336.1	22724553	26380336	3655.78	55	66.469	1	0
Border Leicester	BRL39	-9	4	OAR4_56249444.1	OAR4_70455398.1	56249444	70455398	14206	225	63.138	1	0
Border Leicester	BRL39	-9	4	OAR4_85706340.1	OAR4_91589025.1	85706340	91589025	5882.69	95	61.923	1	0
Border Leicester	BRL39	-9	4	OAR4_116161283.1	OAR4_121859278.1	116161283	121859278	5698	86	66.256	0.988	0.012
Border Leicester	BRL39	-9	5	s07760.1	s44340.1	52800816	55619977	2819.16	50	56.383	1	0
Border Leicester	BRL39	-9	5	OAR5_77977258.1	OAR5_82189005.1	77977258	82189005	4211.75	66	63.814	0.985	0.015
Border Leicester	BRL39	-9	5	OAR5_110742508.1	s70177.1	110742508	115115670	4373.16	71	61.594	0.986	0.014
Border Leicester	BRL39	-9	6	s42254.1	s23443.1	124047657	127448008	3400.35	56	60.721	1	0
Border Leicester	BRL39	-9	7	s51937.1	OAR7_23974948.1	15250342	23974948	8724.61	129	67.633	1	0
Border Leicester	BRL39	-9	7	OAR7_39999506.1	s53647.1	39999506	42566754	2567.25	53	48.439	0.981	0.019
Border Leicester	BRL39	-9	7	OAR7_63745942.1	OAR7_67448763.1	63745942	67448763	3702.82	53	69.865	0.981	0.019
Border Leicester	BRL39	-9	7	OAR7_77993710.1	s56368.1	77993710	81923994	3930.28	74	53.112	0.986	0.014
Border Leicester	BRL39	-9	7	OAR7_82334953.1	OAR7_94588231.1	82334953	94588231	12253.3	181	67.698	0.994	0.006
Border Leicester	BRL39	-9	8	OAR8_83207485.1	OAR8_88021348.1	83207485	88021348	4813.86	78	61.716	0.987	0.013
Border Leicester	BRL39	-9	9	OAR9_30296744.1	s05606.1	30296744	35801378	5504.64	89	61.85	0.989	0.011
Border Leicester	BRL39	-9	10	OAR10_15258330.1	s24905.1	15258330	19337061	4078.73	63	64.742	1	0
Border Leicester	BRL39	-9	10	s56365.1	OAR10_48841579.1	35314029	48841579	13527.6	195	69.372	0.995	0.005
Border Leicester	BRL39	-9	12	OAR12_28044231.1	OAR12_34168645.1	28044231	34168645	6124.41	107	57.238	0.991	0.009
Border Leicester	BRL39	-9	12	OAR12_63367607.1	OAR12_68851401.1	63367607	68851401	5483.8	84	65.283	0.988	0.012
Border Leicester	BRL39	-9	12	OAR12_70673854.1	OAR12_74392662.1	70673854	74392662	3718.81	67	55.505	0.985	0.015
Border Leicester	BRL39	-9	15	OAR15_33293466_X.1	OAR15_36653741_X.1	33293467	36653742	3360.28	50	67.206	1	0
Border Leicester	BRL39	-9	16	OAR16_17276041.1	OAR16_23680997.1	17276041	23680997	6404.96	105	61	0.99	0.01
Border Leicester	BRL39	-9	19	OAR19_7959420.1	OAR19_15140995.1	7959420	15140995	7181.58	110	65.287	1	0
Border Leicester	BRL39	-9	20	s04534.1	OAR20_13938561.1	7433126	13938561	6505.44	96	67.765	1	0
Border Leicester	BRL39	-9	22	s33441.1	s57775.1	36036575	51270328	15233.8	228	66.815	1	0
Border Leicester	BRL39	-9	25	OAR25_40333194.1	s10292.1	40333194	44139767	3806.57	63	60.422	0.984	0.016
Border Leicester	BRL4	-9	1	OAR1_64635180.1	OAR1_67892911.1	64635180	67892911	3257.73	51	63.877	0.98	0.02
Border Leicester	BRL4	-9	1	OAR1_80169683.1	OAR1_83216080.1	80169683	83216080	3046.4	59	51.634	0.983	0.017
Border Leicester	BRL4	-9	1	OAR1_148685022.1	OAR1_151662816.1	148685022	151662816	2977.8	56	53.175	1	0
Border Leicester	BRL4	-9	2	s56581.1	OAR2_5006529.1	36383	5006529	4970.15	80	62.127	1	0
Border Leicester	BRL4	-9	2	OAR2_98883530.1	OAR2_105762019.1	98883530	105762019	6878.49	100	68.785	0.99	0.01
Border Leicester	BRL4	-9	2	OAR2_156740619.1	OAR2_161989559.1	156740619	161989559	5248.94	77	68.168	1	0
Border Leicester	BRL4	-9	2	s61103.1	OAR2_197496174.1	189533952	197496174	7962.22	115	69.237	0.991	0.009
Border Leicester	BRL4	-9	3	OAR3_32192498.1	OAR3_39894227.1	32192498	39894227	7701.73	122	63.129	0.992	0.008
Border Leicester	BRL4	-9	3	OAR3_102553700.1	s49045.1	102553700	112539228	9985.53	149	67.017	0.993	0.007
Border Leicester	BRL4	-9	3	OAR3_151852283.1	OAR3_160069791.1	151852283	160069791	8217.51	130	63.212	1	0
Border Leicester	BRL4	-9	4	s68640.1	OAR4_22143169.1	5108179	22143169	17035	251	67.868	1	0
Border Leicester	BRL4	-9	5	OAR5_29428591.1	OAR5_35491097.1	29428591	35491097	6062.51	103	58.859	1	0
Border Leicester	BRL4	-9	5	OAR5_51205092.1	OAR5_57286870.1	51205092	57286870	6081.78	91	66.833	1	0
Border Leicester	BRL4	-9	5	OAR5_102607636.1	OAR5_107051292.1	102607636	107051292	4443.66	64	69.432	0.984	0.016
Border Leicester	BRL4	-9	6	OAR6_67774046.1	OAR6_71132786.1	67774046	71132786	3358.74	50	67.175	0.98	0.02
Border Leicester	BRL4	-9	7	s46588.1	OAR7_22107630.1	17374707	22107630	4732.92	81	58.431	0.988	0.012
Border Leicester	BRL4	-9	7	OAR7_32708552.1	s07538.1	32708552	51354008	18645.5	285	65.423	1	0
Border Leicester	BRL4	-9	8	OAR8_13082925.1	s45964.1	13082925	16489637	3406.71	58	58.736	0.983	0.017
Border Leicester	BRL4	-9	8	OAR8_75071262.1	OAR8_78244466.1	75071262	78244466	3173.2	51	62.22	0.98	0.02
Border Leicester	BRL4	-9	10	OAR10_34081682.1	OAR10_52993730.1	34081682	52993730	18912	289	65.44	1	0
Border Leicester	BRL4	-9	12	OAR12_9376897.1	OAR12_15450878.1	9376897	15450878	6073.98	90	67.489	0.989	0.011
Border Leicester	BRL4	-9	12	OAR12_38797751.1	OAR12_42512998.1	38797751	42512998	3715.25	58	64.056	0.983	0.017
Border Leicester	BRL4	-9	15	OAR15_62810984.1	OAR15_66971392.1	62810984	66971392	4160.41	68	61.182	1	0
Border Leicester	BRL4	-9	25	OAR25_27668891.1	OAR25_35637536.1	27668891	35637536	7968.65	123	64.786	0.992	0.008
Border Leicester	BRL40	-9	1	OAR1_71455337.1	s29884.1	71455337	77864332	6409	107	59.897	1	0
Border Leicester	BRL40	-9	1	s66895.1	OAR1_208975948.1	205068965	208975948	3906.98	59	66.22	1	0
Border Leicester	BRL40	-9	1	s21662.1	s70871.1	293608838	297490902	3882.07	76	51.08	0.987	0.013
Border Leicester	BRL40	-9	2	s69776.1	DU469774_399.1	32739478	38386644	5647.17	83	68.038	1	0
Border Leicester	BRL40	-9	2	OAR2_71166144.1	s73412.1	71166144	74445141	3279	54	60.722	1	0
Border Leicester	BRL40	-9	2	OAR2_82002343.1	OAR2_87089443.1	82002343	87089443	5087.1	88	57.808	1	0
Border Leicester	BRL40	-9	2	OAR2_97399948.1	OAR2_108869717.1	97399948	108869717	11469.8	171	67.075	0.994	0.006
Border Leicester	BRL40	-9	2	OAR2_114098817.1	OAR2_118993773.1	114098817	118993773	4894.96	85	57.588	1	0
Border Leicester	BRL40	-9	3	s59419.1	OAR3_92628845.1	86023914	92628845	6604.93	95	69.526	1	0
Border Leicester	BRL40	-9	3	OAR3_154661602.1	OAR3_158647857.1	154661602	158647857	3986.26	69	57.772	0.986	0.014
Border Leicester	BRL40	-9	4	OAR4_35930689.1	OAR4_39871116.1	35930689	39871116	3940.43	60	65.674	0.983	0.017
Border Leicester	BRL40	-9	4	OAR4_53297067.1	OAR4_57594871.1	53297067	57594871	4297.81	63	68.219	0.984	0.016
Border Leicester	BRL40	-9	4	s44915.1	OAR4_91477305.1	87467328	91477305	4009.98	67	59.85	0.985	0.015
Border Leicester	BRL40	-9	5	s63116.1	OAR5_53435489.1	46971979	53435489	6463.51	109	59.298	0.991	0.009
Border Leicester	BRL40	-9	7	OAR7_36652030.1	OAR7_40869088.1	36652030	40869088	4217.06	68	62.016	0.985	0.015
Border Leicester	BRL40	-9	7	s17550.1	s07538.1	47067597	51354008	4286.41	64	66.975	1	0
Border Leicester	BRL40	-9	7	OAR7_66781862.1	s56368.1	66781862	81923994	15142.1	234	64.71	0.996	0.004
Border Leicester	BRL40	-9	9	s21767.1	OAR9_25117949.1	20478430	25117949	4639.52	78	59.481	0.987	0.013
Border Leicester	BRL40	-9	10	OAR10_24763576.1	s12004.1	24763576	30719505	5955.93	99	60.161	1	0
Border Leicester	BRL40	-9	10	s56365.1	OAR10_48898826.1	35314029	48898826	13584.8	196	69.31	0.995	0.005
Border Leicester	BRL40	-9	10	OAR10_81409684.1	OAR10_85850768.1	81409684	85850768	4441.09	69	64.364	0.986	0.014
Border Leicester	BRL40	-9	12	OAR12_34577316.1	OAR12_46194533.1	34577316	46194533	11617.2	176	66.007	0.994	0.006
Border Leicester	BRL40	-9	12	OAR12_63625907.1	s45705.1	63625907	68190615	4564.71	70	65.21	1	0
Border Leicester	BRL40	-9	15	OAR15_66701694.1	OAR15_72281960.1	66701694	72281960	5580.27	90	62.003	0.989	0.011
Border Leicester	BRL40	-9	16	OAR16_27516503.1	s19599.1	27516503	30862981	3346.48	51	65.617	0.98	0.02
Border Leicester	BRL41	-9	1	OAR1_184552574.1	OAR1_189611025.1	184552574	189611025	5058.45	81	62.45	0.988	0.012
Border Leicester	BRL41	-9	1	OAR1_224897812_X.1	OAR1_227808507.1	224897813	227808507	2910.7	53	54.919	0.981	0.019
Border Leicester	BRL41	-9	2	s56581.1	OAR2_5006529.1	36383	5006529	4970.15	80	62.127	1	0
Border Leicester	BRL41	-9	2	OAR2_71233656.1	s05429.1	71233656	74555095	3321.44	54	61.508	0.981	0.019
Border Leicester	BRL41	-9	2	OAR2_97399948.1	OAR2_103734694.1	97399948	103734694	6334.75	93	68.116	1	0
Border Leicester	BRL41	-9	2	OAR2_126305996.1	OAR2_133688907.1	126305996	133688907	7382.91	128	57.679	0.992	0.008
Border Leicester	BRL41	-9	2	OAR2_146644505.1	OAR2_150001301.1	146644505	150001301	3356.8	56	59.943	0.982	0.018
Border Leicester	BRL41	-9	2	OAR2_155220459.1	OAR2_158559425.1	155220459	158559425	3338.97	56	59.624	0.982	0.018
Border Leicester	BRL41	-9	2	s70718.1	OAR2_177134876.1	169009063	177134876	8125.81	146	55.656	0.993	0.007
Border Leicester	BRL41	-9	2	s47314.1	OAR2_188427133.1	183184650	188427133	5242.48	78	67.211	1	0
Border Leicester	BRL41	-9	3	OAR3_27337380.1	OAR3_60857874.1	27337380	60857874	33520.5	482	69.545	0.998	0.002
Border Leicester	BRL41	-9	3	OAR3_228707907.1	OAR3_232841114.1	228707907	232841114	4133.21	61	67.758	1	0
Border Leicester	BRL41	-9	4	s58981.1	DU301854_372.1	16779300	25119971	8340.67	124	67.263	1	0
Border Leicester	BRL41	-9	4	OAR4_46122429.1	OAR4_63422351.1	46122429	63422351	17299.9	259	66.795	0.996	0.004
Border Leicester	BRL41	-9	4	OAR4_92447165.1	OAR4_105492857.1	92447165	105492857	13045.7	191	68.302	1	0
Border Leicester	BRL41	-9	5	OAR5_51205092.1	s44340.1	51205092	55619977	4414.89	68	64.925	1	0
Border Leicester	BRL41	-9	5	OAR5_97511036.1	OAR5_102236802_X.1	97511036	102236803	4725.77	79	59.82	0.987	0.013
Border Leicester	BRL41	-9	6	OAR6_12702626.1	OAR6_16359612.1	12702626	16359612	3656.99	62	58.984	0.984	0.016
Border Leicester	BRL41	-9	7	OAR7_13714646.1	s48163.1	13714646	18679122	4964.48	72	68.951	1	0
Border Leicester	BRL41	-9	7	s32813.1	OAR7_52654982.1	43587485	52654982	9067.5	131	69.218	1	0
Border Leicester	BRL41	-9	7	s19570.1	OAR7_84038019.1	80136425	84038019	3901.59	67	58.233	1	0
Border Leicester	BRL41	-9	7	OAR7_96661859.1	OAR7_101078528.1	96661859	101078528	4416.67	67	65.92	1	0
Border Leicester	BRL41	-9	8	s48807.1	OAR8_97813729.1	92094265	97813729	5719.47	88	64.994	1	0
Border Leicester	BRL41	-9	9	OAR9_17254776.1	s50254.1	17254776	23861213	6606.44	110	60.059	1	0
Border Leicester	BRL41	-9	11	OAR11_38437597.1	OAR11_50922447.1	38437597	50922447	12484.9	180	69.36	1	0
Border Leicester	BRL41	-9	16	s35691.1	OAR16_50704170.1	39434882	50704170	11269.3	162	69.564	1	0
Border Leicester	BRL41	-9	18	OAR18_14381644.1	OAR18_17772005.1	14381644	17772005	3390.36	58	58.455	1	0
Border Leicester	BRL41	-9	18	OAR18_48997274.1	OAR18_51971419.1	48997274	51971419	2974.15	50	59.483	1	0
Border Leicester	BRL41	-9	19	s31946.1	OAR19_11506085.1	6930386	11506085	4575.7	69	66.314	1	0
Border Leicester	BRL41	-9	19	s24963.1	OAR19_21907381.1	18918912	21907381	2988.47	51	58.597	0.98	0.02
Border Leicester	BRL41	-9	20	OAR20_38787652.1	OAR20_41364367.1	38787652	41364367	2576.72	50	51.534	1	0
Border Leicester	BRL41	-9	22	OAR22_8548676.1	DU413316_575.1	8548676	15364451	6815.78	99	68.846	0.99	0.01
Border Leicester	BRL41	-9	22	OAR22_17622066.1	OAR22_34273278.1	17622066	34273278	16651.2	239	69.67	1	0
Border Leicester	BRL41	-9	25	s55389.1	OAR25_19253472_X.1	9546906	19253473	9706.57	150	64.71	0.993	0.007
Border Leicester	BRL42	-9	1	OAR1_34937374.1	OAR1_43323062.1	34937374	43323062	8385.69	123	68.176	1	0
Border Leicester	BRL42	-9	2	OAR2_52155350.1	OAR2_61784458.1	52155350	61784458	9629.11	141	68.292	1	0
Border Leicester	BRL42	-9	2	OAR2_131862511.1	s72883.1	131862511	139096129	7233.62	111	65.168	0.991	0.009
Border Leicester	BRL42	-9	2	OAR2_146458539.1	OAR2_149959350.1	146458539	149959350	3500.81	59	59.336	0.983	0.017
Border Leicester	BRL42	-9	2	OAR2_174236715.1	OAR2_178965348_X.1	174236715	178965349	4728.64	74	63.9	0.986	0.014
Border Leicester	BRL42	-9	2	s38715.1	s43169.1	257533759	261504511	3970.75	69	57.547	0.986	0.014
Border Leicester	BRL42	-9	3	OAR3_37136398.1	s19452.1	37136398	42190640	5054.24	77	65.64	0.987	0.013
Border Leicester	BRL42	-9	3	OAR3_77576280.1	OAR3_82349536.1	77576280	82349536	4773.26	83	57.509	1	0
Border Leicester	BRL42	-9	3	OAR3_89830043.1	OAR3_99984882.1	89830043	99984882	10154.8	162	62.684	0.994	0.006
Border Leicester	BRL42	-9	3	OAR3_120890543.1	OAR3_125588829.1	120890543	125588829	4698.29	74	63.49	0.986	0.014
Border Leicester	BRL42	-9	3	OAR3_155337562.1	s27935.1	155337562	159699029	4361.47	72	60.576	0.986	0.014
Border Leicester	BRL42	-9	3	OAR3_203633847.1	OAR3_206996427.1	203633847	206996427	3362.58	58	57.976	0.983	0.017
Border Leicester	BRL42	-9	4	OAR4_15046925.1	OAR4_18608849.1	15046925	18608849	3561.93	62	57.45	0.984	0.016
Border Leicester	BRL42	-9	4	OAR4_39871116.1	OAR4_43198108.1	39871116	43198108	3326.99	56	59.411	1	0
Border Leicester	BRL42	-9	4	OAR4_57095310.1	OAR4_60844851.1	57095310	60844851	3749.54	58	64.647	0.983	0.017
Border Leicester	BRL42	-9	4	OAR4_60864815.1	s10332.1	60864815	65581927	4717.11	75	62.895	0.987	0.013
Border Leicester	BRL42	-9	4	OAR4_84821313.1	OAR4_90353462.1	84821313	90353462	5532.15	90	61.468	0.989	0.011
Border Leicester	BRL42	-9	4	s44110.1	OAR4_107206780.1	103902724	107206780	3304.06	54	61.186	1	0
Border Leicester	BRL42	-9	5	OAR5_51205092.1	OAR5_56528047.1	51205092	56528047	5322.96	79	67.379	1	0
Border Leicester	BRL42	-9	5	s15800.1	OAR5_77332045.1	72811168	77332045	4520.88	75	60.278	0.987	0.013
Border Leicester	BRL42	-9	5	OAR5_106867365.1	OAR5_110440932.1	106867365	110440932	3573.57	65	54.978	1	0
Border Leicester	BRL42	-9	6	OAR6_19429600.1	OAR6_23355451.1	19429600	23355451	3925.85	58	67.687	0.983	0.017
Border Leicester	BRL42	-9	6	OAR6_52034048.1	OAR6_55423607.1	52034048	55423607	3389.56	52	65.184	1	0
Border Leicester	BRL42	-9	6	s35086.1	OAR6_71132786.1	66364392	71132786	4768.4	69	69.107	0.986	0.014
Border Leicester	BRL42	-9	6	OAR6_72617724_X.1	OAR6_77508495.1	72617725	77508495	4890.77	71	68.884	1	0
Border Leicester	BRL42	-9	7	OAR7_47161420.1	OAR7_50594184.1	47161420	50594184	3432.76	51	67.309	0.98	0.02
Border Leicester	BRL42	-9	7	s65715.1	s22162.1	60188222	67819969	7631.75	110	69.38	0.991	0.009
Border Leicester	BRL42	-9	7	s26564.1	s03840.1	74554367	84720438	10166.1	159	63.938	1	0
Border Leicester	BRL42	-9	12	OAR12_28746512.1	s16075.1	28746512	32599708	3853.2	67	57.51	1	0
Border Leicester	BRL42	-9	12	OAR12_79595803_X.1	OAR12_83578566.1	79595804	83578566	3982.76	67	59.444	0.985	0.015
Border Leicester	BRL42	-9	16	OAR16_28660372.1	s10813.1	28660372	34212515	5552.14	81	68.545	0.988	0.012
Border Leicester	BRL42	-9	16	s29275.1	OAR16_51580810.1	48047347	51580810	3533.46	56	63.098	0.982	0.018
Border Leicester	BRL42	-9	18	OAR18_9017434.1	s57782.1	9017434	22810261	13792.8	213	64.755	0.995	0.005
Border Leicester	BRL42	-9	18	s25151.1	s61765.1	60526379	64674278	4147.9	63	65.84	0.984	0.016
Border Leicester	BRL42	-9	22	s59988.1	OAR22_52201394.1	38521237	52201394	13680.2	215	63.629	0.995	0.005
Border Leicester	BRL42	-9	25	OAR25_16729756.1	OAR25_21727473.1	16729756	21727473	4997.72	81	61.7	1	0
Border Leicester	BRL43	-9	1	s49865.1	OAR1_227808507.1	225199737	227808507	2608.77	50	52.175	1	0
Border Leicester	BRL43	-9	2	OAR2_67365291.1	OAR2_76240865.1	67365291	76240865	8875.58	131	67.752	0.992	0.008
Border Leicester	BRL43	-9	2	OAR2_125283504.1	OAR2_129940272.1	125283504	129940272	4656.77	78	59.702	0.987	0.013
Border Leicester	BRL43	-9	2	OAR2_180048013.1	OAR2_189570766.1	180048013	189570766	9522.75	151	63.065	0.993	0.007
Border Leicester	BRL43	-9	3	OAR3_18408138.1	s71134.1	18408138	23073692	4665.56	77	60.592	0.987	0.013
Border Leicester	BRL43	-9	3	OAR3_84882715.1	s48071.1	84882715	101007313	16124.6	240	67.186	0.996	0.004
Border Leicester	BRL43	-9	3	OAR3_120890543.1	OAR3_124131226.1	120890543	124131226	3240.68	51	63.543	0.98	0.02
Border Leicester	BRL43	-9	4	s58981.1	OAR4_20197560_X.1	16779300	20197561	3418.26	50	68.365	1	0
Border Leicester	BRL43	-9	4	OAR4_22249402.1	OAR4_27265317.1	22249402	27265317	5015.92	78	64.307	1	0
Border Leicester	BRL43	-9	4	OAR4_84994144.1	OAR4_89555788.1	84994144	89555788	4561.65	76	60.022	1	0
Border Leicester	BRL43	-9	5	OAR5_102084703.1	OAR5_107332084.1	102084703	107332084	5247.38	79	66.423	0.987	0.013
Border Leicester	BRL43	-9	6	OAR6_52067222.1	OAR6_55564892.1	52067222	55564892	3497.67	53	65.994	1	0
Border Leicester	BRL43	-9	6	OAR6_94296625.1	OAR6_98506118.1	94296625	98506118	4209.49	61	69.008	1	0
Border Leicester	BRL43	-9	6	OAR6_119942135.1	OAR6_129053557.1	119942135	129053557	9111.42	146	62.407	0.993	0.007
Border Leicester	BRL43	-9	7	OAR7_48875320.1	s07538.1	48875320	51354008	2478.69	51	48.602	0.98	0.02
Border Leicester	BRL43	-9	8	OAR8_60443321.1	OAR8_67122251.1	60443321	67122251	6678.93	100	66.789	0.99	0.01
Border Leicester	BRL43	-9	10	OAR10_20979367.1	OAR10_25752393.1	20979367	25752393	4773.03	80	59.663	1	0
Border Leicester	BRL43	-9	10	OAR10_27878618.1	OAR10_33666771.1	27878618	33666771	5788.15	91	63.606	0.989	0.011
Border Leicester	BRL43	-9	12	OAR12_30882746.1	OAR12_35413016.1	30882746	35413016	4530.27	80	56.628	0.988	0.013
Border Leicester	BRL43	-9	13	OAR13_2210775.1	OAR13_7008048.1	2210775	7008048	4797.27	72	66.629	0.986	0.014
Border Leicester	BRL43	-9	19	s17877.1	OAR19_64130840.1	57899318	64130840	6231.52	90	69.239	1	0
Border Leicester	BRL44	-9	1	OAR1_88143.1	s47936.1	88143	8373105	8284.96	124	66.814	0.992	0.008
Border Leicester	BRL44	-9	1	OAR1_38526208.1	OAR1_47087569.1	38526208	47087569	8561.36	133	64.371	1	0
Border Leicester	BRL44	-9	1	s51517.1	OAR1_88995347.1	82988570	88995347	6006.78	104	57.757	0.99	0.01
Border Leicester	BRL44	-9	1	OAR1_262265433.1	s36460.1	262265433	269453078	7187.65	104	69.112	0.99	0.01
Border Leicester	BRL44	-9	2	s56581.1	OAR2_4590265.1	36383	4590265	4553.88	74	61.539	0.986	0.014
Border Leicester	BRL44	-9	2	s51760.1	OAR2_28400019.1	24895370	28400019	3504.65	54	64.901	1	0
Border Leicester	BRL44	-9	2	OAR2_54872059.1	OAR2_59050366.1	54872059	59050366	4178.31	62	67.392	1	0
Border Leicester	BRL44	-9	2	OAR2_80686787.1	OAR2_88734520.1	80686787	88734520	8047.73	132	60.968	1	0
Border Leicester	BRL44	-9	2	OAR2_100705883.1	OAR2_118993773.1	100705883	118993773	18287.9	276	66.26	0.996	0.004
Border Leicester	BRL44	-9	3	s61740.1	OAR3_106134149.1	101358023	106134149	4776.13	77	62.028	0.987	0.013
Border Leicester	BRL44	-9	3	s54113.1	OAR3_222555476.1	201077613	222555476	21477.9	324	66.29	1	0
Border Leicester	BRL44	-9	4	OAR4_66384024.1	OAR4_71334418.1	66384024	71334418	4950.4	77	64.291	1	0
Border Leicester	BRL44	-9	4	s19386.1	OAR4_86339728.1	82674970	86339728	3664.76	57	64.294	1	0
Border Leicester	BRL44	-9	5	OAR5_80246247.1	OAR5_83330587.1	80246247	83330587	3084.34	51	60.477	0.98	0.02
Border Leicester	BRL44	-9	5	OAR5_96790272.1	OAR5_100413456.1	96790272	100413456	3623.18	59	61.41	0.983	0.017
Border Leicester	BRL44	-9	5	OAR5_111716169.1	s70177.1	111716169	115115670	3399.5	51	66.657	0.98	0.02
Border Leicester	BRL44	-9	6	OAR6_51900419.1	OAR6_55423607.1	51900419	55423607	3523.19	53	66.475	0.981	0.019
Border Leicester	BRL44	-9	6	OAR6_97397109_X.1	OAR6_101315163.1	97397110	101315163	3918.05	59	66.408	0.983	0.017
Border Leicester	BRL44	-9	7	OAR7_40565859.1	OAR7_43406942.1	40565859	43406942	2841.08	58	48.984	0.983	0.017
Border Leicester	BRL44	-9	7	OAR7_48875320.1	s07538.1	48875320	51354008	2478.69	51	48.602	0.98	0.02
Border Leicester	BRL44	-9	7	OAR7_59214865.1	OAR7_64854028.1	59214865	64854028	5639.16	83	67.942	1	0
Border Leicester	BRL44	-9	7	OAR7_72119210.1	OAR7_77993710.1	72119210	77993710	5874.5	88	66.756	0.989	0.011
Border Leicester	BRL44	-9	7	OAR7_81312733.1	OAR7_86742692.1	81312733	86742692	5429.96	78	69.615	1	0
Border Leicester	BRL44	-9	8	OAR8_21195543.1	OAR8_26173501.1	21195543	26173501	4977.96	82	60.707	0.988	0.012
Border Leicester	BRL44	-9	8	OAR8_69071490.1	OAR8_75055825.1	69071490	75055825	5984.34	87	68.785	1	0
Border Leicester	BRL44	-9	10	OAR10_55094348.1	OAR10_62708099.1	55094348	62708099	7613.75	115	66.207	1	0
Border Leicester	BRL44	-9	12	OAR12_14128445.1	s69255.1	14128445	18942033	4813.59	75	64.181	1	0
Border Leicester	BRL44	-9	12	OAR12_74071759_X.1	s08696.1	74071760	76970493	2898.73	53	54.693	0.981	0.019
Border Leicester	BRL44	-9	12	s74853.1	OAR12_82287721.1	77065518	82287721	5222.2	80	65.278	0.988	0.013
Border Leicester	BRL44	-9	13	OAR13_550438.1	s40917.1	550438	10738386	10187.9	156	65.307	1	0
Border Leicester	BRL44	-9	18	s51980.1	s11355.1	63084618	67439017	4354.4	68	64.035	0.985	0.015
Border Leicester	BRL44	-9	20	OAR20_20703068.1	OAR20_27259292.1	20703068	27259292	6556.23	107	61.273	0.991	0.009
Border Leicester	BRL44	-9	22	OAR22_30915840.1	OAR22_34273278.1	30915840	34273278	3357.44	53	63.348	1	0
Border Leicester	BRL44	-9	22	OAR22_44471234.1	s33982.1	44471234	50242545	5771.31	93	62.057	1	0
Border Leicester	BRL44	-9	25	DU463400_341.1	DU463400_341.1	11660045	18938082	7278.04	116	62.742	1	0
Border Leicester	BRL44	-9	25	OAR25_31259191.1	OAR25_34973831.1	31259191	34973831	3714.64	68	54.627	0.985	0.015
Border Leicester	BRL45	-9	1	OAR1_169957403.1	OAR1_175962812.1	169957403	175962812	6005.41	91	65.994	0.989	0.011
Border Leicester	BRL45	-9	2	s27352.1	OAR2_77094839.1	70800180	77094839	6294.66	91	69.172	1	0
Border Leicester	BRL45	-9	2	OAR2_103734694.1	s30109.1	103734694	108434018	4699.32	70	67.133	1	0
Border Leicester	BRL45	-9	2	OAR2_143893183.1	OAR2_146816682_X.1	143893183	146816683	2923.5	51	57.324	1	0
Border Leicester	BRL45	-9	2	OAR2_180069549.1	OAR2_185315032.1	180069549	185315032	5245.48	88	59.608	0.989	0.011
Border Leicester	BRL45	-9	2	s25434.1	s55679.1	213711534	216886724	3175.19	57	55.705	1	0
Border Leicester	BRL45	-9	2	OAR2_219553355.1	OAR2_223801978.1	219553355	223801978	4248.62	68	62.48	1	0
Border Leicester	BRL45	-9	2	OAR2_234056829.1	OAR2_251268754.1	234056829	251268754	17211.9	262	65.694	0.996	0.004
Border Leicester	BRL45	-9	3	s11801.1	OAR3_88422923.1	83532024	88422923	4890.9	80	61.136	1	0
Border Leicester	BRL45	-9	3	OAR3_89860596.1	OAR3_101679450.1	89860596	101679450	11818.9	181	65.298	0.994	0.006
Border Leicester	BRL45	-9	3	OAR3_127180087.1	OAR3_132262084.1	127180087	132262084	5082	77	66	0.987	0.013
Border Leicester	BRL45	-9	3	s64380.1	DU397156_121.1	152253183	158968304	6715.12	108	62.177	1	0
Border Leicester	BRL45	-9	3	s35003.1	OAR3_222555476.1	207493246	222555476	15062.2	220	68.465	1	0
Border Leicester	BRL45	-9	3	s36662.1	s68727.1	230373532	233816525	3442.99	52	66.211	0.981	0.019
Border Leicester	BRL45	-9	4	s71252.1	OAR4_23258944.1	14053422	23258944	9205.52	143	64.374	0.993	0.007
Border Leicester	BRL45	-9	4	OAR4_24311237.1	OAR4_68176776.1	24311237	68176776	43865.5	645	68.009	0.998	0.002
Border Leicester	BRL45	-9	4	OAR4_74410532.1	OAR4_83639461.1	74410532	83639461	9228.93	142	64.992	0.993	0.007
Border Leicester	BRL45	-9	4	s31519.1	OAR4_90353462.1	86234800	90353462	4118.66	71	58.009	0.986	0.014
Border Leicester	BRL45	-9	5	s02792.1	OAR5_26180970.1	19743319	26180970	6437.65	92	69.974	1	0
Border Leicester	BRL45	-9	5	s22538.1	OAR5_32670593.1	28883195	32670593	3787.4	70	54.106	0.986	0.014
Border Leicester	BRL45	-9	5	OAR5_34876151.1	s67010.1	34876151	39300882	4424.73	81	54.626	0.988	0.012
Border Leicester	BRL45	-9	5	s33280.1	OAR5_55213250.1	50423296	55213250	4789.95	70	68.428	1	0
Border Leicester	BRL45	-9	5	s10428.1	OAR5_75388957.1	69677789	75388957	5711.17	85	67.19	1	0
Border Leicester	BRL45	-9	7	OAR7_17755013.1	s05133.1	17755013	21136399	3381.39	57	59.323	1	0
Border Leicester	BRL45	-9	7	OAR7_36489249.1	OAR7_42462201.1	36489249	42462201	5972.95	104	57.432	0.99	0.01
Border Leicester	BRL45	-9	7	s57162.1	OAR7_100154793.1	95812402	100154793	4342.39	63	68.927	1	0
Border Leicester	BRL45	-9	7	OAR7_102920345.1	s30637.1	102920345	107201454	4281.11	63	67.954	0.984	0.016
Border Leicester	BRL45	-9	9	OAR9_31512915.1	OAR9_35880400.1	31512915	35880400	4367.49	74	59.02	0.986	0.014
Border Leicester	BRL45	-9	10	OAR10_20979367.1	OAR10_25752393.1	20979367	25752393	4773.03	80	59.663	1	0
Border Leicester	BRL45	-9	13	s46328.1	s40917.1	2264069	10738386	8474.32	126	67.256	0.992	0.008
Border Leicester	BRL45	-9	16	OAR16_55384039.1	OAR16_59388986.1	55384039	59388986	4004.95	61	65.655	1	0
Border Leicester	BRL45	-9	18	OAR18_11282741.1	s68189.1	11282741	16688642	5405.9	91	59.406	1	0
Border Leicester	BRL45	-9	19	OAR19_8093302.1	s40847.1	8093302	12110248	4016.95	65	61.799	1	0
Border Leicester	BRL45	-9	20	OAR20_22043957.1	OAR20_27259292.1	22043957	27259292	5215.34	85	61.357	1	0
Border Leicester	BRL45	-9	25	OAR25_18286289.1	s24673.1	18286289	27952790	9666.5	153	63.18	0.993	0.007
Border Leicester	BRL46	-9	1	OAR1_37820087.1	OAR1_42858124.1	37820087	42858124	5038.04	79	63.773	1	0
Border Leicester	BRL46	-9	1	DU276869_95.1	DU276869_95.1	119822541	124383782	4561.24	74	61.638	0.986	0.014
Border Leicester	BRL46	-9	1	OAR1_167329026.1	s75210.1	167329026	173310593	5981.57	88	67.972	1	0
Border Leicester	BRL46	-9	1	OAR1_242692908.1	OAR1_246064756.1	242692908	246064756	3371.85	56	60.212	1	0
Border Leicester	BRL46	-9	2	OAR2_71166144.1	OAR2_75605958.1	71166144	75605958	4439.81	71	62.533	0.986	0.014
Border Leicester	BRL46	-9	2	OAR2_139588207.1	s31000.1	139588207	148980915	9392.71	160	58.704	1	0
Border Leicester	BRL46	-9	2	OAR2_167130814.1	s72612.1	167130814	175198280	8067.47	145	55.638	1	0
Border Leicester	BRL46	-9	2	OAR2_200193227.1	s32143.1	200193227	203414884	3221.66	55	58.576	1	0
Border Leicester	BRL46	-9	3	OAR3_26373541.1	DU293325_400.1	26373541	57968630	31595.1	461	68.536	0.998	0
Border Leicester	BRL46	-9	3	OAR3_95179392.1	OAR3_98315522.1	95179392	98315522	3136.13	54	58.077	1	0
Border Leicester	BRL46	-9	3	OAR3_124090857.1	OAR3_132180224.1	124090857	132180224	8089.37	127	63.696	0.992	0.008
Border Leicester	BRL46	-9	3	s64380.1	OAR3_156830410.1	152253183	156830410	4577.23	79	57.94	1	0
Border Leicester	BRL46	-9	3	OAR3_207178476.1	OAR3_211431997.1	207178476	211431997	4253.52	68	62.552	0.985	0.015
Border Leicester	BRL46	-9	4	OAR4_57594871.1	OAR4_60531318.1	57594871	60531318	2936.45	50	58.729	1	0
Border Leicester	BRL46	-9	5	OAR5_51205092.1	OAR5_57286870.1	51205092	57286870	6081.78	91	66.833	1	0
Border Leicester	BRL46	-9	6	OAR6_97185219.1	OAR6_102001180.1	97185219	102001180	4815.96	77	62.545	1	0
Border Leicester	BRL46	-9	6	OAR6_125838343.1	OAR6_129053557.1	125838343	129053557	3215.22	56	57.415	1	0
Border Leicester	BRL46	-9	7	OAR7_38886992.1	OAR7_42374280.1	38886992	42374280	3487.29	65	53.651	1	0
Border Leicester	BRL46	-9	8	OAR8_73728458.1	OAR8_97813729.1	73728458	97813729	24085.3	363	66.351	0.997	0.003
Border Leicester	BRL46	-9	10	s65773.1	OAR10_15597030.1	11684811	15597030	3912.22	64	61.128	1	0
Border Leicester	BRL46	-9	12	OAR12_13356322.1	OAR12_16499711_X.1	13356322	16499712	3143.39	50	62.868	1	0
Border Leicester	BRL46	-9	17	OAR17_29197660.1	OAR17_34928062.1	29197660	34928062	5730.4	87	65.867	0.989	0.011
Border Leicester	BRL46	-9	19	s53372.1	OAR19_23460217.1	18644435	23460217	4815.78	70	68.797	1	0
Border Leicester	BRL46	-9	19	s59306.1	OAR19_41331939.1	37135327	41331939	4196.61	67	62.636	1	0
Border Leicester	BRL46	-9	22	OAR22_31064768.1	s74865.1	31064768	35682933	4618.17	70	65.974	1	0
Border Leicester	BRL47	-9	1	s08475.1	OAR1_17421390.1	13301343	17421390	4120.05	60	68.667	1	0
Border Leicester	BRL47	-9	1	OAR1_46015898.1	OAR1_53877100.1	46015898	53877100	7861.2	113	69.568	0.982	0.009
Border Leicester	BRL47	-9	1	OAR1_70764611.1	s03807.1	70764611	74853565	4088.95	63	64.904	1	0
Border Leicester	BRL47	-9	1	OAR1_81453876.1	OAR1_84838720.1	81453876	84838720	3384.84	67	50.52	1	0
Border Leicester	BRL47	-9	1	OAR1_221977733.1	OAR1_224897812_X.1	221977733	224897813	2920.08	51	57.256	0.98	0.02
Border Leicester	BRL47	-9	1	OAR1_242692908.1	OAR1_246585728.1	242692908	246585728	3892.82	62	62.787	1	0
Border Leicester	BRL47	-9	1	OAR1_257223939.1	OAR1_262635064.1	257223939	262635064	5411.13	79	68.495	1	0
Border Leicester	BRL47	-9	1	s21662.1	s49720.1	293608838	296501411	2892.57	55	52.592	0.982	0.018
Border Leicester	BRL47	-9	2	OAR2_2049668.1	OAR2_6281559.1	2049668	6281559	4231.89	65	65.106	1	0
Border Leicester	BRL47	-9	2	OAR2_104298254.1	OAR2_111201892.1	104298254	111201892	6903.64	107	64.52	1	0
Border Leicester	BRL47	-9	2	s61553.1	OAR2_148309315_X.1	144466717	148309316	3842.6	63	60.994	0.984	0.016
Border Leicester	BRL47	-9	2	OAR2_151659001.1	OAR2_155018930.1	151659001	155018930	3359.93	55	61.09	0.982	0.018
Border Leicester	BRL47	-9	2	OAR2_161822459.1	OAR2_167808290.1	161822459	167808290	5985.83	86	69.603	1	0
Border Leicester	BRL47	-9	2	s04666.1	s12387.1	257785919	260802698	3016.78	52	58.015	0.981	0.019
Border Leicester	BRL47	-9	3	OAR3_35192406.1	OAR3_41907288.1	35192406	41907288	6714.88	101	66.484	0.99	0.01
Border Leicester	BRL47	-9	3	s69477.1	s54658.1	81649601	91462865	9813.26	149	65.861	0.993	0.007
Border Leicester	BRL47	-9	3	OAR3_121570393_X.1	OAR3_126212728.1	121570394	126212728	4642.34	76	61.083	0.987	0.013
Border Leicester	BRL47	-9	3	OAR3_152693749.1	OAR3_160648865.1	152693749	160648865	7955.12	119	66.85	1	0
Border Leicester	BRL47	-9	4	OAR4_16851075.1	OAR4_23258944.1	16851075	23258944	6407.87	94	68.169	1	0
Border Leicester	BRL47	-9	5	OAR5_26201791.1	OAR5_29311725.1	26201791	29311725	3109.93	52	59.806	0.981	0.019
Border Leicester	BRL47	-9	5	OAR5_51205092.1	OAR5_57286870.1	51205092	57286870	6081.78	91	66.833	1	0
Border Leicester	BRL47	-9	5	OAR5_62873338.1	s53748.1	62873338	67289110	4415.77	74	59.673	0.986	0.014
Border Leicester	BRL47	-9	6	OAR6_52067222.1	OAR6_55423607.1	52067222	55423607	3356.39	51	65.811	0.98	0.02
Border Leicester	BRL47	-9	6	OAR6_69574450.1	OAR6_74780883.1	69574450	74780883	5206.43	77	67.616	0.987	0.013
Border Leicester	BRL47	-9	7	OAR7_89526718.1	OAR7_94522951.1	89526718	94522951	4996.23	80	62.453	1	0
Border Leicester	BRL47	-9	8	OAR8_28955985.1	s09657.1	28955985	33174125	4218.14	65	64.894	0.985	0.015
Border Leicester	BRL47	-9	16	s38913.1	s55433.1	13365848	19467224	6101.38	94	64.908	0.989	0.011
Border Leicester	BRL47	-9	18	OAR18_3158434.1	s67737.1	3158434	7515645	4357.21	68	64.077	0.985	0.015
Border Leicester	BRL47	-9	20	s64284.1	s38719.1	9992970	13574324	3581.36	60	59.689	0.983	0.017
Border Leicester	BRL48	-9	1	s51521.1	OAR1_43407936.1	32238316	43407936	11169.6	168	66.486	1	0
Border Leicester	BRL48	-9	1	OAR1_241578762.1	OAR1_246064756.1	241578762	246064756	4485.99	69	65.014	0.986	0.014
Border Leicester	BRL48	-9	2	s04138.1	OAR2_6915591.1	2151441	6915591	4764.15	70	68.059	1	0
Border Leicester	BRL48	-9	2	OAR2_54872059.1	OAR2_59050366.1	54872059	59050366	4178.31	62	67.392	1	0
Border Leicester	BRL48	-9	2	OAR2_71166144.1	OAR2_79900469.1	71166144	79900469	8734.33	125	69.875	0.992	0.008
Border Leicester	BRL48	-9	2	OAR2_104298254.1	s17694.1	104298254	111329024	7030.77	108	65.1	1	0
Border Leicester	BRL48	-9	2	OAR2_189694613.1	OAR2_193298829.1	189694613	193298829	3604.22	55	65.531	0.982	0.018
Border Leicester	BRL48	-9	3	OAR3_207847578_X.1	OAR3_211011949.1	207847579	211011949	3164.37	51	62.046	0.98	0.02
Border Leicester	BRL48	-9	4	OAR4_103958721.1	OAR4_107848906.1	103958721	107848906	3890.19	64	60.784	1	0
Border Leicester	BRL48	-9	4	OAR4_121584359.1	OAR4_127201684.1	121584359	127201684	5617.33	90	62.415	1	0
Border Leicester	BRL48	-9	5	OAR5_48176001.1	OAR5_55344981.1	48176001	55344981	7168.98	120	59.742	0.992	0.008
Border Leicester	BRL48	-9	6	OAR6_45710208.1	OAR6_52506828.1	45710208	52506828	6796.62	99	68.653	0.99	0.01
Border Leicester	BRL48	-9	6	OAR6_94732478.1	s13826.1	94732478	101896198	7163.72	113	63.396	0.991	0.009
Border Leicester	BRL48	-9	7	OAR7_13999630.1	OAR7_19080089.1	13999630	19080089	5080.46	77	65.98	1	0
Border Leicester	BRL48	-9	8	OAR8_63904622.1	OAR8_67327419.1	63904622	67327419	3422.8	56	61.121	0.982	0.018
Border Leicester	BRL48	-9	10	OAR10_24855161.1	OAR10_28010599.1	24855161	28010599	3155.44	51	61.871	1	0
Border Leicester	BRL48	-9	10	s56365.1	OAR10_48675753.1	35314029	48675753	13361.7	192	69.592	1	0
Border Leicester	BRL48	-9	12	s27669.1	s28157.1	47026702	50824661	3797.96	59	64.372	1	0
Border Leicester	BRL48	-9	16	OAR16_28660372.1	OAR16_31966174.1	28660372	31966174	3305.8	50	66.116	1	0
Border Leicester	BRL5	-9	1	s52589.1	OAR1_81508823.1	74948128	81508823	6560.7	120	54.672	1	0
Border Leicester	BRL5	-9	1	OAR1_224089918.1	s29427.1	224089918	227327727	3237.81	56	57.818	0.982	0.018
Border Leicester	BRL5	-9	1	OAR1_242413674.1	OAR1_246222496.1	242413674	246222496	3808.82	60	63.48	0.983	0.017
Border Leicester	BRL5	-9	2	s13794.1	s66676.1	1889087	5321989	3432.9	53	64.772	0.981	0.019
Border Leicester	BRL5	-9	2	s36747.1	s48343.1	54356075	63530454	9174.38	140	65.531	1	0
Border Leicester	BRL5	-9	2	s54880.1	OAR2_90239503.1	82768393	90239503	7471.11	123	60.741	1	0
Border Leicester	BRL5	-9	2	OAR2_97399948.1	s23392.1	97399948	102872317	5472.37	83	65.932	1	0
Border Leicester	BRL5	-9	2	OAR2_104298254.1	OAR2_108869717.1	104298254	108869717	4571.46	71	64.387	0.986	0.014
Border Leicester	BRL5	-9	2	s12103.1	OAR2_192766045.1	187509832	192766045	5256.21	82	64.1	0.988	0.012
Border Leicester	BRL5	-9	3	OAR3_19421671.1	OAR3_24260079.1	19421671	24260079	4838.41	81	59.733	1	0
Border Leicester	BRL5	-9	3	OAR3_125447872.1	OAR3_129353972_X.1	125447872	129353973	3906.1	59	66.205	1	0
Border Leicester	BRL5	-9	4	s29497.1	OAR4_59884554.1	55536056	59884554	4348.5	69	63.022	1	0
Border Leicester	BRL5	-9	5	OAR5_51205092.1	OAR5_58409844.1	51205092	58409844	7204.75	103	69.949	0.99	0.01
Border Leicester	BRL5	-9	5	OAR5_78917581.1	OAR5_87915753.1	78917581	87915753	8998.17	142	63.367	0.993	0.007
Border Leicester	BRL5	-9	5	OAR5_99220435.1	OAR5_104466045.1	99220435	104466045	5245.61	91	57.644	0.989	0.011
Border Leicester	BRL5	-9	7	OAR7_36584805.1	OAR7_42374280.1	36584805	42374280	5789.48	101	57.322	1	0
Border Leicester	BRL5	-9	7	OAR7_81556933.1	OAR7_88634577.1	81556933	88634577	7077.65	105	67.406	1	0
Border Leicester	BRL5	-9	8	OAR8_63904622.1	OAR8_66956193.1	63904622	66956193	3051.57	52	58.684	1	0
Border Leicester	BRL5	-9	10	s13362.1	s35402.1	21027260	27274295	6247.04	102	61.245	0.99	0.01
Border Leicester	BRL5	-9	12	OAR12_51329088.1	s49309.1	51329088	56773509	5444.42	90	60.494	0.989	0.011
Border Leicester	BRL5	-9	15	s45625.1	OAR15_27908490.1	24200835	27908490	3707.66	62	59.801	1	0
Border Leicester	BRL5	-9	19	OAR19_16170527.1	OAR19_20896091.1	16170527	20896091	4725.56	69	68.486	0.986	0.014
Border Leicester	BRL5	-9	20	OAR20_40664275.1	OAR20_45605951.1	40664275	45605951	4941.68	87	56.801	0.989	0.011
Border Leicester	BRL6	-9	2	s56581.1	OAR2_4483452.1	36383	4483452	4447.07	71	62.635	0.986	0.014
Border Leicester	BRL6	-9	2	OAR2_100315266.1	OAR2_108869717.1	100315266	108869717	8554.45	133	64.319	0.992	0.008
Border Leicester	BRL6	-9	2	OAR2_153887537.1	s40283.1	153887537	157366763	3479.23	59	58.97	0.983	0.017
Border Leicester	BRL6	-9	2	s71095.1	s75672.1	161041794	166218687	5176.89	77	67.232	0.987	0.013
Border Leicester	BRL6	-9	2	s55941.1	OAR2_234508664.1	229747831	234508664	4760.83	69	68.998	0.986	0.014
Border Leicester	BRL6	-9	2	OAR2_240426491.1	OAR2_243786545.1	240426491	243786545	3360.05	53	63.397	1	0
Border Leicester	BRL6	-9	3	OAR3_28667923.1	OAR3_32453784.1	28667923	32453784	3785.86	61	62.063	1	0
Border Leicester	BRL6	-9	3	s44589.1	OAR3_125588829.1	120231569	125588829	5357.26	87	61.578	1	0
Border Leicester	BRL6	-9	3	OAR3_211362922_X.1	OAR3_214837575.1	211362923	214837575	3474.65	55	63.176	0.982	0.018
Border Leicester	BRL6	-9	4	s45868.1	s04926.1	122879540	126217819	3338.28	55	60.696	0.982	0.018
Border Leicester	BRL6	-9	5	s49473.1	OAR5_70938328.1	62967966	70938328	7970.36	131	60.842	0.992	0.008
Border Leicester	BRL6	-9	5	OAR5_106048563_X.1	OAR5_110624576.1	106048564	110624576	4576.01	74	61.838	0.986	0.014
Border Leicester	BRL6	-9	7	OAR7_39999506.1	OAR7_43374818.1	39999506	43374818	3375.31	68	49.637	1	0
Border Leicester	BRL6	-9	7	OAR7_44184132.1	s40763.1	44184132	60806345	16622.2	242	68.687	0.996	0.004
Border Leicester	BRL6	-9	8	OAR8_17071453.1	OAR8_21156854.1	17071453	21156854	4085.4	67	60.976	0.985	0.015
Border Leicester	BRL6	-9	10	OAR10_23306029.1	OAR10_27085156.1	23306029	27085156	3779.13	65	58.14	1	0
Border Leicester	BRL6	-9	10	s38815.1	s56365.1	30712082	35314029	4601.95	74	62.188	0.986	0.014
Border Leicester	BRL6	-9	10	OAR10_88168947.1	OAR10_91150685.1	88168947	91150685	2981.74	55	54.213	1	0
Border Leicester	BRL6	-9	11	OAR11_34161931.1	OAR11_41068140.1	34161931	41068140	6906.21	101	68.378	0.99	0.01
Border Leicester	BRL6	-9	15	OAR15_64902315_X.1	OAR15_69118064.1	64902316	69118064	4215.75	69	61.098	1	0
Border Leicester	BRL6	-9	18	s19546.1	s67166.1	61805940	65973957	4168.02	62	67.226	0.984	0.016
Border Leicester	BRL6	-9	22	OAR22_42790463.1	OAR22_47358013.1	42790463	47358013	4567.55	73	62.569	1	0
Border Leicester	BRL7	-9	1	OAR1_89955814.1	OAR1_95575297.1	89955814	95575297	5619.48	85	66.112	1	0
Border Leicester	BRL7	-9	1	s00576.1	OAR1_189372172.1	184131689	189372172	5240.48	81	64.697	1	0
Border Leicester	BRL7	-9	1	OAR1_223416343.1	OAR1_226838781.1	223416343	226838781	3422.44	60	57.041	0.983	0.017
Border Leicester	BRL7	-9	1	OAR1_244663044.1	OAR1_249415739.1	244663044	249415739	4752.7	70	67.896	1	0
Border Leicester	BRL7	-9	2	OAR2_66116376.1	OAR2_74860117.1	66116376	74860117	8743.74	132	66.24	0.992	0.008
Border Leicester	BRL7	-9	2	OAR2_100315266.1	OAR2_105695650.1	100315266	105695650	5380.39	84	64.052	0.988	0.012
Border Leicester	BRL7	-9	2	OAR2_160737599.1	OAR2_165601469.1	160737599	165601469	4863.87	77	63.167	1	0
Border Leicester	BRL7	-9	2	OAR2_198392100.1	OAR2_202115993.1	198392100	202115993	3723.89	55	67.707	1	0
Border Leicester	BRL7	-9	2	OAR2_212798089_X.1	OAR2_219838408_X.1	212798090	219838409	7040.32	116	60.692	1	0
Border Leicester	BRL7	-9	3	s09020.1	s24896.1	26927868	29820633	2892.77	50	57.855	0.98	0.02
Border Leicester	BRL7	-9	3	OAR3_39124202.1	s39995.1	39124202	44096903	4972.7	80	62.159	0.988	0.013
Border Leicester	BRL7	-9	3	s31601.1	OAR3_92270612.1	85508110	92270612	6762.5	97	69.717	0.99	0.01
Border Leicester	BRL7	-9	4	s44915.1	OAR4_94766796.1	87467328	94766796	7299.47	124	58.867	0.992	0.008
Border Leicester	BRL7	-9	5	OAR5_51205092.1	OAR5_57286870.1	51205092	57286870	6081.78	91	66.833	1	0
Border Leicester	BRL7	-9	6	OAR6_10425160.1	OAR6_13831648.1	10425160	13831648	3406.49	54	63.083	1	0
Border Leicester	BRL7	-9	6	OAR6_95135192.1	OAR6_104408777.1	95135192	104408777	9273.59	144	64.4	0.993	0.007
Border Leicester	BRL7	-9	7	OAR7_39999506.1	s53647.1	39999506	42566754	2567.25	53	48.439	0.981	0.019
Border Leicester	BRL7	-9	7	OAR7_46455757.1	s07538.1	46455757	51354008	4898.25	71	68.989	1	0
Border Leicester	BRL7	-9	8	s51498.1	OAR8_15159437_X.1	11150699	15159438	4008.74	62	64.657	1	0
Border Leicester	BRL7	-9	12	OAR12_73174793.1	OAR12_75949111.1	73174793	75949111	2774.32	50	55.486	0.98	0.02
Border Leicester	BRL8	-9	1	OAR1_240651665.1	OAR1_246870800.1	240651665	246870800	6219.14	92	67.599	0.989	0.011
Border Leicester	BRL8	-9	2	s56581.1	OAR2_4483452.1	36383	4483452	4447.07	71	62.635	0.986	0.014
Border Leicester	BRL8	-9	2	s57565.1	OAR2_75333424.1	70716775	75333424	4616.65	72	64.12	1	0
Border Leicester	BRL8	-9	2	s51750.1	OAR2_93981557.1	88036429	93981557	5945.13	91	65.331	1	0
Border Leicester	BRL8	-9	2	OAR2_98286421.1	OAR2_110552720.1	98286421	110552720	12266.3	180	68.146	0.994	0.006
Border Leicester	BRL8	-9	2	OAR2_160809909.1	s70789.1	160809909	164865782	4055.87	62	65.417	0.984	0.016
Border Leicester	BRL8	-9	2	OAR2_170478938.1	OAR2_175081287.1	170478938	175081287	4602.35	89	51.712	1	0
Border Leicester	BRL8	-9	2	OAR2_181805301.1	OAR2_184566519.1	181805301	184566519	2761.22	52	53.1	1	0
Border Leicester	BRL8	-9	2	OAR2_185315032.1	s57890.1	185315032	190235198	4920.17	77	63.898	1	0
Border Leicester	BRL8	-9	3	s50000.1	s45829.1	26012978	28697205	2684.23	51	52.632	1	0
Border Leicester	BRL8	-9	3	OAR3_32192498.1	OAR3_35365673.1	32192498	35365673	3173.18	51	62.219	1	0
Border Leicester	BRL8	-9	3	OAR3_49000877.1	OAR3_54528975.1	49000877	54528975	5528.1	80	69.101	0.988	0.013
Border Leicester	BRL8	-9	4	OAR4_28249856.1	OAR4_31331674.1	28249856	31331674	3081.82	56	55.032	0.982	0.018
Border Leicester	BRL8	-9	5	OAR5_92169254.1	OAR5_95792652.1	92169254	95792652	3623.4	62	58.442	0.984	0.016
Border Leicester	BRL8	-9	5	OAR5_112502663_X.1	s35247.1	112502664	116342548	3839.89	57	67.366	1	0
Border Leicester	BRL8	-9	6	OAR6_51132829.1	OAR6_55714327.1	51132829	55714327	4581.5	70	65.45	0.986	0.014
Border Leicester	BRL8	-9	7	OAR7_39999506.1	OAR7_42839195.1	39999506	42839195	2839.69	58	48.96	1	0
Border Leicester	BRL8	-9	7	OAR7_48227587.1	s07538.1	48227587	51354008	3126.42	56	55.829	0.982	0.018
Border Leicester	BRL8	-9	7	OAR7_89526718.1	s35696.1	89526718	93514567	3987.85	60	66.464	1	0
Border Leicester	BRL8	-9	8	s24061.1	OAR8_76441642.1	72555711	76441642	3885.93	62	62.676	0.984	0.016
Border Leicester	BRL8	-9	20	OAR20_38142478.1	OAR20_42333924.1	38142478	42333924	4191.45	76	55.151	0.987	0.013
Border Leicester	BRL8	-9	21	OAR21_9063872.1	s57251.1	9063872	12531861	3467.99	52	66.692	0.981	0.019
Border Leicester	BRL8	-9	22	OAR22_43010940.1	s75260.1	43010940	47433465	4422.53	71	62.289	0.986	0.014
Border Leicester	BRL9	-9	1	OAR1_3934952.1	s49872.1	3934952	8290556	4355.6	69	63.125	0.986	0.014
Border Leicester	BRL9	-9	1	OAR1_41166835.1	OAR1_48311255.1	41166835	48311255	7144.42	105	68.042	1	0
Border Leicester	BRL9	-9	2	s45393.1	OAR2_75637263.1	65383916	75637263	10253.3	156	65.727	0.994	0.006
Border Leicester	BRL9	-9	2	OAR2_101971427.1	OAR2_108360482.1	101971427	108360482	6389.06	93	68.7	0.989	0.011
Border Leicester	BRL9	-9	3	s54191.1	OAR3_41590104.1	36279741	41590104	5310.36	81	65.56	0.988	0.012
Border Leicester	BRL9	-9	4	s44915.1	OAR4_91685923.1	87467328	91685923	4218.6	71	59.417	0.986	0.014
Border Leicester	BRL9	-9	6	OAR6_17179203.1	s20289.1	17179203	20426973	3247.77	51	63.682	1	0
Border Leicester	BRL9	-9	6	OAR6_98669553.1	OAR6_102544435.1	98669553	102544435	3874.88	69	56.158	0.986	0.014
Border Leicester	BRL9	-9	7	s38050.1	OAR7_43308948.1	38646101	43308948	4662.85	83	56.179	1	0
Border Leicester	BRL9	-9	8	OAR8_93540310.1	s52766.1	93540310	96983830	3443.52	53	64.972	0.981	0.019
Border Leicester	BRL9	-9	10	OAR10_28406565.1	OAR10_31855805.1	28406565	31855805	3449.24	62	55.633	1	0
Border Leicester	BRL9	-9	12	s45705.1	OAR12_75655390.1	68190615	75655390	7464.78	113	66.06	0.991	0.009
Border Leicester	BRL9	-9	14	s27391.1	OAR14_29709395.1	26151446	29709395	3557.95	59	60.304	1	0
Border Leicester	BRL9	-9	18	OAR18_40772700.1	OAR18_45074595.1	40772700	45074595	4301.9	72	59.749	0.986	0.014
Border Leicester	BRL9	-9	19	s35389.1	OAR19_37368441.1	32184667	37368441	5183.77	79	65.617	0.987	0.013
Cheviot	CH11	-9	3	OAR3_63929263.1	OAR3_69191148.1	63929263	69191148	5261.89	78	67.46	1	0
Cheviot	CH11	-9	5	OAR5_98200116.1	OAR5_101267011.1	98200116	101267011	3066.9	54	56.794	1	0
Cheviot	CH11	-9	7	OAR7_15034944.1	s11585.1	15034944	21273475	6238.53	100	62.385	0.99	0.01
Cheviot	CH11	-9	8	OAR8_270360.1	OAR8_4595992.1	270360	4595992	4325.63	65	66.548	0.985	0.015
Cheviot	CH3	-9	1	OAR1_80601652.1	OAR1_84322183.1	80601652	84322183	3720.53	70	53.15	0.986	0.014
Cheviot	CH3	-9	2	OAR2_90427070_X.1	OAR2_94203051.1	90427070	94203051	3775.98	60	62.933	0.983	0.017
Cheviot	CH3	-9	6	OAR6_106043151.1	OAR6_109025684.1	106043151	109025684	2982.53	52	57.356	0.981	0.019
Cheviot	CH3	-9	20	OAR20_5030701.1	s06202.1	5030701	11047105	6016.4	92	65.396	1	0
Cheviot	CH4	-9	8	OAR8_90425834.1	OAR8_93512767.1	90425834	93512767	3086.93	59	52.321	0.983	0.017
Cheviot	CH5	-9	7	OAR7_33732762.1	OAR7_41517326.1	33732762	41517326	7784.56	122	63.808	0.992	0.008
Cheviot	CH5	-9	12	OAR12_34895599.1	OAR12_38487880.1	34895599	38487880	3592.28	60	59.871	0.983	0.017
Cheviot	CH5	-9	12	s16381.1	OAR12_56302501_X.1	52989339	56302502	3313.16	51	64.964	0.98	0.02
Cheviot	CH8	-9	4	OAR4_76552142.1	OAR4_80058345.1	76552142	80058345	3506.2	51	68.749	0.98	0.02
Cheviot	CH8	-9	12	OAR12_16867558.1	OAR12_20195850.1	16867558	20195850	3328.29	55	60.514	0.982	0.018
Cheviot	CH9	-9	1	OAR1_95792179.1	OAR1_99155862.1	95792179	99155862	3363.68	51	65.955	1	0
Cheviot	CH9	-9	2	OAR2_138363857.1	s70806.1	138363857	141742163	3378.31	55	61.424	0.982	0.018
Cheviot	CH9	-9	2	OAR2_204233702.1	OAR2_212284849.1	204233702	212284849	8051.15	116	69.406	0.991	0.009
Cheviot	CH9	-9	3	OAR3_203023428.1	OAR3_209162669.1	203023428	209162669	6139.24	107	57.376	0.991	0.009
Cheviot	CH9	-9	15	s37365.1	s30476.1	63013785	68456054	5442.27	87	62.555	0.977	0.011
EasyCare	EC15221	-9	1	OAR1_181452100.1	OAR1_185615587.1	181452100	185615587	4163.49	68	61.228	1	0
EasyCare	EC15221	-9	1	s60116.1	OAR1_296844403.1	291477071	296844403	5367.33	95	56.498	1	0
EasyCare	EC15221	-9	3	OAR3_92628845.1	OAR3_97074560.1	92628845	97074560	4445.72	68	65.378	0.985	0.015
EasyCare	EC15221	-9	4	OAR4_38473241.1	OAR4_41004713.1	38473241	41004713	2531.47	52	48.682	1	0
EasyCare	EC15221	-9	4	OAR4_59884554.1	OAR4_65871669.1	59884554	65871669	5987.12	97	61.723	1	0
EasyCare	EC15221	-9	5	OAR5_3166647.1	OAR5_7698825.1	3166647	7698825	4532.18	67	67.644	0.985	0.015
EasyCare	EC15221	-9	5	s39914.1	OAR5_112621101_X.1	103556794	112621102	9064.31	151	60.029	0.993	0.007
EasyCare	EC15221	-9	10	OAR10_50161149.1	OAR10_53472363.1	50161149	53472363	3311.22	55	60.204	0.982	0.018
EasyCare	EC15221	-9	22	OAR22_51177500.1	s28600.1	51177500	54632983	3455.48	53	65.198	0.981	0.019
EasyCare	EC15221	-9	25	s29224.1	OAR25_24815260.1	14817026	24815260	9998.24	162	61.718	0.994	0.006
EasyCare	EC9300	-9	3	OAR3_37284252.1	OAR3_41131386.1	37284252	41131386	3847.14	63	61.066	0.984	0.016
EasyCare	EC9300	-9	3	OAR3_85000557.1	s42294.1	85000557	96694890	11694.3	173	67.597	1	0
EasyCare	EC9300	-9	5	OAR5_47736089.1	OAR5_50467325.1	47736089	50467325	2731.24	59	46.292	0.983	0.017
EasyCare	EC9300	-9	6	s14869.1	OAR6_50717415.1	46102277	50717415	4615.14	67	68.883	1	0
EasyCare	EC9300	-9	6	OAR6_118959884.1	OAR6_124166313.1	118959884	124166313	5206.43	85	61.252	1	0
EasyCare	EC9300	-9	9	s36366.1	OAR9_25450274.1	21657072	25450274	3793.2	65	58.357	0.985	0.015
EasyCare	EC9300	-9	19	s40451.1	OAR19_32599689.1	24692189	32599689	7907.5	114	69.364	1	0
EasyCare	EC9551	-9	5	s15153.1	s63535.1	24330458	27570070	3239.61	53	61.125	1	0
EasyCare	EC9551	-9	8	s46340.1	s28755.1	78986915	87923288	8936.37	133	67.191	0.992	0.008
EasyCare	EC9551	-9	9	s50168.1	s61054.1	15076786	24549231	9472.45	150	63.15	0.993	0.007
EasyCare	EC9697	-9	2	s67472.1	OAR2_142479076.1	139629177	142479076	2849.9	58	49.136	1	0
EasyCare	EC9697	-9	3	s26070.1	s69100.1	227790485	236601947	8811.46	131	67.263	0.992	0.008
EasyCare	EC9697	-9	5	s65018.1	OAR5_100495456.1	97256598	100495456	3238.86	54	59.979	1	0
EasyCare	EC9697	-9	6	OAR6_108981832.1	OAR6_113113272.1	108981832	113113272	4131.44	62	66.636	1	0
EasyCare	EC9697	-9	6	OAR6_121490131.1	s34297.1	121490131	124815330	3325.2	54	61.578	1	0
Greyface Dartmoor	GFD00066	-9	1	OAR1_242070370.1	OAR1_246531953.1	242070370	246531953	4461.58	71	62.839	1	0
Greyface Dartmoor	GFD00066	-9	2	OAR2_192167606.1	s43983.1	192167606	195681663	3514.06	54	65.075	1	0
Greyface Dartmoor	GFD00066	-9	3	s12025.1	OAR3_10304371.1	5970143	10304371	4334.23	62	69.907	1	0
Greyface Dartmoor	GFD00066	-9	3	OAR3_96308555.1	s02470.1	96308555	100907313	4598.76	70	65.697	1	0
Greyface Dartmoor	GFD00066	-9	3	s26257.1	OAR3_133503603.1	125103492	133503603	8400.11	126	66.668	1	0
Greyface Dartmoor	GFD00066	-9	3	OAR3_154650682.1	OAR3_161422574.1	154650682	161422574	6771.89	104	65.114	1	0
Greyface Dartmoor	GFD00066	-9	5	OAR5_51205092.1	OAR5_55892102.1	51205092	55892102	4687.01	72	65.097	1	0
Greyface Dartmoor	GFD00066	-9	7	OAR7_32815850_X.1	OAR7_39355433.1	32815851	39355433	6539.58	94	69.57	0.989	0.011
Greyface Dartmoor	GFD00066	-9	8	s69250.1	s75594.1	71773961	77902903	6128.94	92	66.619	0.989	0.011
Greyface Dartmoor	GFD00066	-9	10	OAR10_25339371.1	OAR10_29159858.1	25339371	29159858	3820.49	61	62.631	1	0
Greyface Dartmoor	GFD00066	-9	10	OAR10_49684438.1	OAR10_52718038.1	49684438	52718038	3033.6	50	60.672	0.98	0.02
Greyface Dartmoor	GFD00066	-9	16	OAR16_12946232.1	s55433.1	12946232	19467224	6520.99	102	63.931	0.99	0.01
Greyface Dartmoor	GFD00066	-9	20	s40620.1	s62749.1	12127777	17619524	5491.75	86	63.858	1	0
Greyface Dartmoor	GFD00066	-9	20	OAR20_22298917.1	OAR20_25593746.1	22298917	25593746	3294.83	61	54.014	0.984	0.016
Greyface Dartmoor	GFD00066	-9	22	OAR22_7029164.1	DU413316_575.1	7029164	15364451	8335.29	126	66.153	1	0
Greyface Dartmoor	GFD00066	-9	25	OAR25_17543574.1	s09443.1	17543574	27593128	10049.6	159	63.205	1	0
Greyface Dartmoor	GFD00208	-9	2	OAR2_115341367.1	s72859.1	115341367	118231435	2890.07	50	57.801	0.98	0.02
Greyface Dartmoor	GFD00208	-9	2	OAR2_235039617.1	OAR2_240346079.1	235039617	240346079	5306.46	100	53.065	1	0
Greyface Dartmoor	GFD00208	-9	3	OAR3_74314391.1	OAR3_77431174_X.1	74314391	77431174	3116.78	51	61.113	1	0
Greyface Dartmoor	GFD00208	-9	3	OAR3_83247750.1	OAR3_100091418.1	83247750	100091418	16843.7	265	63.561	1	0
Greyface Dartmoor	GFD00208	-9	3	OAR3_129099703.1	OAR3_132464233.1	129099703	132464233	3364.53	55	61.173	0.982	0.018
Greyface Dartmoor	GFD00208	-9	5	OAR5_34024951_X.1	OAR5_37186365.1	34024952	37186365	3161.41	52	60.796	1	0
Greyface Dartmoor	GFD00208	-9	5	s32463.1	s31975.1	49419153	59282796	9863.64	147	67.1	0.993	0.007
Greyface Dartmoor	GFD00208	-9	5	OAR5_107968125.1	s56580.1	107968125	111099729	3131.61	54	57.993	0.981	0.019
Greyface Dartmoor	GFD00208	-9	6	OAR6_47383217.1	OAR6_55027724.1	47383217	55027724	7644.51	118	64.784	1	0
Greyface Dartmoor	GFD00208	-9	7	s01719.1	OAR7_59407820.1	53751044	59407820	5656.78	83	68.154	0.988	0.012
Greyface Dartmoor	GFD00208	-9	8	s45914.1	OAR8_97813729.1	90071104	97813729	7742.63	124	62.441	0.992	0.008
Greyface Dartmoor	GFD00208	-9	10	OAR10_32357172.1	OAR10_37128887.1	32357172	37128887	4771.72	71	67.207	0.986	0.014
Greyface Dartmoor	GFD00208	-9	12	OAR12_15971476.1	OAR12_20499974.1	15971476	20499974	4528.5	74	61.196	1	0
Greyface Dartmoor	GFD00208	-9	12	s39470.1	OAR12_56302501_X.1	52108101	56302502	4194.4	66	63.552	1	0
Greyface Dartmoor	GFD00208	-9	15	OAR15_22514728.1	OAR15_32731650.1	22514728	32731650	10216.9	151	67.662	0.993	0.007
Greyface Dartmoor	GFD00208	-9	19	OAR19_8302232.1	OAR19_11623353.1	8302232	11623353	3321.12	56	59.306	0.982	0.018
Greyface Dartmoor	GFD00208	-9	19	OAR19_16866015.1	OAR19_22257932.1	16866015	22257932	5391.92	78	69.127	1	0
Greyface Dartmoor	GFD00208	-9	25	OAR25_14159651.1	OAR25_40102868.1	14159651	40102868	25943.2	408	63.586	0.998	0.002
Greyface Dartmoor	GFD00531	-9	1	OAR1_76933661.1	OAR1_80601652.1	76933661	80601652	3667.99	70	52.4	0.986	0.014
Greyface Dartmoor	GFD00531	-9	1	s67574.1	OAR1_246531953.1	242397190	246531953	4134.76	64	64.606	0.984	0.016
Greyface Dartmoor	GFD00531	-9	1	s13629.1	OAR1_270139080.1	265938462	270139080	4200.62	61	68.863	0.984	0.016
Greyface Dartmoor	GFD00531	-9	2	OAR2_64445964.1	OAR2_68908602.1	64445964	68908602	4462.64	70	63.752	0.986	0.014
Greyface Dartmoor	GFD00531	-9	2	OAR2_165142291.1	OAR2_168597479.1	165142291	168597479	3455.19	50	69.104	0.98	0.02
Greyface Dartmoor	GFD00531	-9	2	s64846.1	OAR2_188072728.1	182980872	188072728	5091.86	76	66.998	0.987	0.013
Greyface Dartmoor	GFD00531	-9	3	s36703.1	s56549.1	40389352	45199050	4809.7	72	66.801	1	0
Greyface Dartmoor	GFD00531	-9	3	s08985.1	OAR3_77431174_X.1	73648304	77431174	3782.87	61	62.014	1	0
Greyface Dartmoor	GFD00531	-9	3	s26257.1	OAR3_129044189.1	125103492	129044189	3940.7	59	66.791	0.983	0.017
Greyface Dartmoor	GFD00531	-9	5	OAR5_33866467.1	OAR5_38307430.1	33866467	38307430	4440.96	78	56.935	0.987	0.013
Greyface Dartmoor	GFD00531	-9	6	OAR6_61004855.1	OAR6_65652422.1	61004855	65652422	4647.57	68	68.347	1	0
Greyface Dartmoor	GFD00531	-9	6	OAR6_98506118.1	OAR6_104016857_X.1	98506118	104016858	5510.74	87	63.342	0.989	0.011
Greyface Dartmoor	GFD00531	-9	6	OAR6_109582108.1	s32541.1	109582108	115387244	5805.14	84	69.109	0.988	0.012
Greyface Dartmoor	GFD00531	-9	7	OAR7_34627173.1	OAR7_40715202.1	34627173	40715202	6088.03	88	69.182	0.989	0.011
Greyface Dartmoor	GFD00531	-9	7	OAR7_81556933.1	s42890.1	81556933	85369322	3812.39	56	68.078	0.982	0.018
Greyface Dartmoor	GFD00531	-9	8	s52712.1	OAR8_97813729.1	90274247	97813729	7539.48	122	61.799	0.992	0.008
Greyface Dartmoor	GFD00531	-9	10	OAR10_22894018.1	OAR10_53022705.1	22894018	53022705	30128.7	470	64.104	0.998	0.002
Greyface Dartmoor	GFD00531	-9	10	OAR10_79145098.1	s59036.1	79145098	84451546	5306.45	85	62.429	1	0
Greyface Dartmoor	GFD00531	-9	12	OAR12_43015791.1	OAR12_56722574.1	43015791	56722574	13706.8	203	67.521	0.99	0.005
Greyface Dartmoor	GFD00531	-9	13	OAR13_6844707.1	s40917.1	6844707	10738386	3893.68	59	65.995	1	0
Greyface Dartmoor	GFD00531	-9	15	OAR15_27259223.1	s37918.1	27259223	30699483	3440.26	50	68.805	0.98	0.02
Greyface Dartmoor	GFD00531	-9	15	s49256.1	s03234.1	59668231	76280315	16612.1	243	68.362	1	0
Greyface Dartmoor	GFD00531	-9	19	OAR19_34136525.1	OAR19_37632125.1	34136525	37632125	3495.6	58	60.269	1	0
Greyface Dartmoor	GFD00531	-9	25	s59994.1	OAR25_23909484.1	16439203	23909484	7470.28	121	61.738	0.992	0.008
Greyface Dartmoor	GFD00531	-9	25	OAR25_25733866.1	OAR25_34067791.1	25733866	34067791	8333.93	122	68.311	0.984	0.008
Greyface Dartmoor	GFD0065	-9	1	OAR1_56013101.1	OAR1_60787591.1	56013101	60787591	4774.49	69	69.196	0.986	0.014
Greyface Dartmoor	GFD0065	-9	2	OAR2_192167606.1	s43983.1	192167606	195681663	3514.06	54	65.075	1	0
Greyface Dartmoor	GFD0065	-9	3	OAR3_96308555.1	s74291.1	96308555	101082029	4773.48	73	65.39	0.986	0.014
Greyface Dartmoor	GFD0065	-9	12	OAR12_43015791.1	s12806.1	43015791	53053745	10038	145	69.227	1	0
Greyface Dartmoor	GFD0065	-9	12	s58536.1	OAR12_79200790.1	74094956	79200790	5105.84	81	63.035	1	0
Greyface Dartmoor	GFD0065	-9	15	OAR15_85650720.1	s05017.1	85650720	90027688	4376.97	63	69.476	1	0
Greyface Dartmoor	GFD0065	-9	18	OAR18_15917548.1	s33089.1	15917548	20020149	4102.6	59	69.536	0.983	0.017
Greyface Dartmoor	GFD0065	-9	18	s61679.1	OAR18_51971419.1	46267004	51971419	5704.42	83	68.728	1	0
Greyface Dartmoor	GFD0065	-9	22	OAR22_5990881.1	DU413316_575.1	5990881	15364451	9373.57	141	66.479	1	0
Greyface Dartmoor	GFD0065	-9	25	OAR25_39849074.1	s15886.1	39849074	47748600	7899.53	124	63.706	0.992	0.008
Greyface Dartmoor	GFD00696	-9	1	s67574.1	s33425.1	242397190	247250955	4853.77	74	65.591	0.986	0.014
Greyface Dartmoor	GFD00696	-9	2	s69649.1	OAR2_217077770.1	213854526	217077770	3223.24	55	58.604	1	0
Greyface Dartmoor	GFD00696	-9	2	s67230.1	OAR2_235907686.1	231722990	235907686	4184.7	67	62.458	0.985	0.015
Greyface Dartmoor	GFD00696	-9	3	OAR3_77962300.1	s13014.1	77962300	81143853	3181.55	57	55.817	1	0
Greyface Dartmoor	GFD00696	-9	3	s26257.1	OAR3_129044189.1	125103492	129044189	3940.7	59	66.791	0.983	0.017
Greyface Dartmoor	GFD00696	-9	3	OAR3_203023428.1	s74504.1	203023428	221950134	18926.7	286	66.177	0.997	0.003
Greyface Dartmoor	GFD00696	-9	5	OAR5_51205092.1	OAR5_55892102.1	51205092	55892102	4687.01	72	65.097	1	0
Greyface Dartmoor	GFD00696	-9	7	s01719.1	OAR7_60354601.1	53751044	60354601	6603.56	96	68.787	0.99	0.01
Greyface Dartmoor	GFD00696	-9	7	OAR7_70071978.1	s22195.1	70071978	79353062	9281.08	143	64.903	1	0
Greyface Dartmoor	GFD00696	-9	7	OAR7_104375568.1	s01231.1	104375568	108021014	3645.45	55	66.281	0.982	0.018
Greyface Dartmoor	GFD00696	-9	8	s25942.1	OAR8_16851899.1	14306496	16851899	2545.4	55	46.28	0.982	0.018
Greyface Dartmoor	GFD00696	-9	13	OAR13_550438.1	OAR13_5988822.1	550438	5988822	5438.39	83	65.523	0.988	0.012
Greyface Dartmoor	GFD00696	-9	18	OAR18_61592846.1	s67461.1	61592846	65348882	3756.04	56	67.072	0.982	0.018
Greyface Dartmoor	GFD00696	-9	19	OAR19_40170591.1	OAR19_43667228.1	40170591	43667228	3496.64	50	69.933	0.98	0.02
Greyface Dartmoor	GFD00696	-9	25	OAR25_17543574.1	OAR25_23909484.1	17543574	23909484	6365.91	105	60.628	0.99	0.01
Greyface Dartmoor	GFD00734	-9	1	OAR1_162504392.1	s06072.1	162504392	168802594	6298.2	96	65.606	1	0
Greyface Dartmoor	GFD00734	-9	1	OAR1_207918006.1	OAR1_211496745.1	207918006	211496745	3578.74	54	66.273	1	0
Greyface Dartmoor	GFD00734	-9	3	OAR3_210839001.1	s40119.1	210839001	214278666	3439.67	52	66.147	1	0
Greyface Dartmoor	GFD00734	-9	4	OAR4_20451557.1	OAR4_24030182.1	20451557	24030182	3578.63	54	66.271	0.981	0.019
Greyface Dartmoor	GFD00734	-9	4	OAR4_120800634_X.1	OAR4_127201684.1	120800635	127201684	6401.05	99	64.657	0.99	0.01
Greyface Dartmoor	GFD00734	-9	5	s28119.1	s11543.1	45302558	49493078	4190.52	67	62.545	1	0
Greyface Dartmoor	GFD00734	-9	5	OAR5_99790919.1	OAR5_103511434.1	99790919	103511434	3720.52	62	60.008	0.984	0.016
Greyface Dartmoor	GFD00734	-9	7	OAR7_57384468.1	OAR7_60354601.1	57384468	60354601	2970.13	52	57.118	0.981	0.019
Greyface Dartmoor	GFD00734	-9	7	OAR7_70071978.1	s22195.1	70071978	79353062	9281.08	143	64.903	1	0
Greyface Dartmoor	GFD00734	-9	7	OAR7_87881633.1	s04294.1	87881633	94172339	6290.71	97	64.853	0.99	0.01
Greyface Dartmoor	GFD00734	-9	7	OAR7_96874974.1	OAR7_102920345.1	96874974	102920345	6045.37	89	67.926	1	0
Greyface Dartmoor	GFD00734	-9	12	OAR12_71458988.1	OAR12_75483178.1	71458988	75483178	4024.19	70	57.488	0.986	0.014
Greyface Dartmoor	GFD00734	-9	14	OAR14_21675134.1	s70311.1	21675134	30336499	8661.37	124	69.85	0.992	0.008
Greyface Dartmoor	GFD00734	-9	18	s37542.1	s55683.1	19473865	22903854	3429.99	55	62.363	1	0
Greyface Dartmoor	GFD00734	-9	18	OAR18_56351698.1	s66320.1	56351698	60089162	3737.47	56	66.74	0.982	0.018
Greyface Dartmoor	GFD00734	-9	18	OAR18_66026958.1	OAR18_69099015.1	66026958	69099015	3072.06	51	60.236	1	0
Greyface Dartmoor	GFD00734	-9	19	OAR19_40170591.1	OAR19_43667228.1	40170591	43667228	3496.64	50	69.933	0.98	0.02
Greyface Dartmoor	GFD00734	-9	22	OAR22_29183207.1	OAR22_39982820.1	29183207	39982820	10799.6	164	65.851	0.994	0.006
Greyface Dartmoor	GFD00845	-9	2	s71119.1	OAR2_74253113.1	46247623	74253113	28005.5	406	68.979	0.998	0.002
Greyface Dartmoor	GFD00845	-9	2	OAR2_130215973.1	OAR2_135771668.1	130215973	135771668	5555.7	91	61.052	0.989	0.011
Greyface Dartmoor	GFD00845	-9	2	OAR2_155734672.1	OAR2_160538466.1	155734672	160538466	4803.8	72	66.719	1	0
Greyface Dartmoor	GFD00845	-9	2	OAR2_166814077.1	OAR2_176756239.1	166814077	176756239	9942.16	171	58.141	0.994	0
Greyface Dartmoor	GFD00845	-9	2	OAR2_185259305.1	OAR2_189228207.1	185259305	189228207	3968.9	58	68.429	1	0
Greyface Dartmoor	GFD00845	-9	2	s69649.1	OAR2_217077770.1	213854526	217077770	3223.24	55	58.604	1	0
Greyface Dartmoor	GFD00845	-9	3	OAR3_74314391.1	OAR3_77431174_X.1	74314391	77431174	3116.78	51	61.113	0.98	0.02
Greyface Dartmoor	GFD00845	-9	3	OAR3_130337183.1	OAR3_134815915.1	130337183	134815915	4478.73	68	65.864	1	0
Greyface Dartmoor	GFD00845	-9	3	s27910.1	OAR3_158647857.1	142484605	158647857	16163.3	237	68.199	0.996	0.004
Greyface Dartmoor	GFD00845	-9	3	OAR3_203882433.1	OAR3_217071000.1	203882433	217071000	13188.6	209	63.103	1	0
Greyface Dartmoor	GFD00845	-9	3	s36662.1	OAR3_234591494.1	230373532	234591494	4217.96	61	69.147	0.984	0.016
Greyface Dartmoor	GFD00845	-9	5	s26533.1	s16721.1	779582	5221303	4441.72	76	58.444	0.987	0.013
Greyface Dartmoor	GFD00845	-9	5	OAR5_33866467.1	OAR5_38343380.1	33866467	38343380	4476.91	79	56.67	1	0
Greyface Dartmoor	GFD00845	-9	5	OAR5_65386929.1	s38253.1	65386929	68524295	3137.37	57	55.042	1	0
Greyface Dartmoor	GFD00845	-9	7	OAR7_7619463.1	OAR7_10929173.1	7619463	10929173	3309.71	52	63.648	1	0
Greyface Dartmoor	GFD00845	-9	7	OAR7_34344352.1	OAR7_38845979.1	34344352	38845979	4501.63	66	68.206	0.985	0.015
Greyface Dartmoor	GFD00845	-9	8	DU316241_501.1	DU316241_501.1	83557252	87343221	3785.97	65	58.246	1	0
Greyface Dartmoor	GFD00845	-9	12	OAR12_70902025.1	OAR12_75483178.1	70902025	75483178	4581.15	79	57.989	0.975	0.013
Greyface Dartmoor	GFD00845	-9	13	OAR13_4914588_X.1	s00015.1	4914589	10641722	5727.13	89	64.35	0.978	0.011
Greyface Dartmoor	GFD00845	-9	14	OAR14_1596864.1	s70110.1	1596864	5156039	3559.18	51	69.788	0.98	0.02
Greyface Dartmoor	GFD00845	-9	16	OAR16_4737110_X.1	OAR16_23950329.1	4737111	23950329	19213.2	278	69.112	1	0
Greyface Dartmoor	GFD00845	-9	20	OAR20_21251978.1	s10354.1	21251978	26910455	5658.48	94	60.197	1	0
Greyface Dartmoor	GFD00845	-9	20	OAR20_39005872.1	OAR20_45964534.1	39005872	45964534	6958.66	129	53.943	0.992	0.008
Greyface Dartmoor	GFD00845	-9	21	OAR21_9175392.1	OAR21_13023944.1	9175392	13023944	3848.55	56	68.724	0.982	0.018
Greyface Dartmoor	GFD00845	-9	25	OAR25_2252731.1	s56366.1	2252731	27204362	24951.6	360	69.31	1	0
Greyface Dartmoor	GFD00845	-9	25	OAR25_40333194.1	OAR25_44198124.1	40333194	44198124	3864.93	65	59.46	0.985	0.015
Greyface Dartmoor	GFD00976	-9	1	OAR1_163291141.1	OAR1_176663430.1	163291141	176663430	13372.3	192	69.647	0.995	0.005
Greyface Dartmoor	GFD00976	-9	1	OAR1_290503022.1	s53648.1	290503022	296295101	5792.08	99	58.506	1	0
Greyface Dartmoor	GFD00976	-9	2	OAR2_63206882_X.1	OAR2_69842128.1	63206882	69842128	6635.25	104	63.8	1	0
Greyface Dartmoor	GFD00976	-9	2	OAR2_82827489.1	OAR2_90199699.1	82827489	90199699	7372.21	120	61.435	0.992	0.008
Greyface Dartmoor	GFD00976	-9	2	OAR2_115341367.1	s72859.1	115341367	118231435	2890.07	50	57.801	0.98	0.02
Greyface Dartmoor	GFD00976	-9	2	s58115.1	OAR2_209169665.1	199790157	209169665	9379.51	138	67.967	0.993	0.007
Greyface Dartmoor	GFD00976	-9	2	OAR2_213184027.1	OAR2_216390074.1	213184027	216390074	3206.05	59	54.34	0.983	0.017
Greyface Dartmoor	GFD00976	-9	2	OAR2_235039617.1	OAR2_240346079.1	235039617	240346079	5306.46	100	53.065	1	0
Greyface Dartmoor	GFD00976	-9	4	OAR4_11137336.1	OAR4_15742939.1	11137336	15742939	4605.6	83	55.489	1	0
Greyface Dartmoor	GFD00976	-9	4	s32998.1	s75934.1	59639224	65154319	5515.1	92	59.947	0.989	0.011
Greyface Dartmoor	GFD00976	-9	5	OAR5_31445234.1	OAR5_37186365.1	31445234	37186365	5741.13	101	56.843	1	0
Greyface Dartmoor	GFD00976	-9	5	OAR5_50139576.1	s31975.1	50139576	59282796	9143.22	132	69.267	0.992	0.008
Greyface Dartmoor	GFD00976	-9	5	OAR5_107968125.1	s56580.1	107968125	111099729	3131.61	54	57.993	0.981	0.019
Greyface Dartmoor	GFD00976	-9	7	OAR7_78176377.1	OAR7_91823711.1	78176377	91823711	13647.3	202	67.561	1	0
Greyface Dartmoor	GFD00976	-9	8	OAR8_14412402.1	OAR8_16851899.1	14412402	16851899	2439.5	53	46.028	0.981	0.019
Greyface Dartmoor	GFD00976	-9	8	OAR8_18904554.1	OAR8_22764177.1	18904554	22764177	3859.62	67	57.606	0.985	0.015
Greyface Dartmoor	GFD00976	-9	8	s55056.1	OAR8_81571650.1	71840417	81571650	9731.23	143	68.051	1	0
Greyface Dartmoor	GFD00976	-9	10	OAR10_51640136.1	OAR10_64362095.1	51640136	64362095	12722	198	64.252	1	0
Greyface Dartmoor	GFD00976	-9	10	OAR10_84494139.1	s46635.1	84494139	93055148	8561.01	137	62.489	0.993	0.007
Greyface Dartmoor	GFD00976	-9	18	OAR18_15484191_X.1	OAR18_21202002.1	15484192	21202002	5717.81	83	68.889	0.988	0.012
Greyface Dartmoor	GFD00977	-9	1	OAR1_60457820.1	OAR1_64299133.1	60457820	64299133	3841.31	55	69.842	0.982	0.018
Greyface Dartmoor	GFD00977	-9	2	OAR2_164244988.1	OAR2_172663891.1	164244988	172663891	8418.9	140	60.135	0.993	0.007
Greyface Dartmoor	GFD00977	-9	3	OAR3_74314391.1	OAR3_77431174_X.1	74314391	77431174	3116.78	51	61.113	1	0
Greyface Dartmoor	GFD00977	-9	3	s00079.1	s71842.1	99210509	122654245	23443.7	337	69.566	1	0
Greyface Dartmoor	GFD00977	-9	5	OAR5_34024951_X.1	OAR5_37186365.1	34024952	37186365	3161.41	52	60.796	1	0
Greyface Dartmoor	GFD00977	-9	5	s43178.1	OAR5_57577741.1	49312499	57577741	8265.24	129	64.072	0.992	0.008
Greyface Dartmoor	GFD00977	-9	7	OAR7_33512154.1	OAR7_44043583.1	33512154	44043583	10531.4	171	61.587	0.994	0.006
Greyface Dartmoor	GFD00977	-9	7	s01719.1	OAR7_59407820.1	53751044	59407820	5656.78	83	68.154	0.988	0.012
Greyface Dartmoor	GFD00977	-9	7	s60581.1	OAR7_91277974.1	68632918	91277974	22645.1	337	67.196	0.997	0.003
Greyface Dartmoor	GFD00977	-9	8	OAR8_76969056.1	OAR8_83663048.1	76969056	83663048	6693.99	98	68.306	1	0
Greyface Dartmoor	GFD00977	-9	12	OAR12_36077499.1	OAR12_44647036.1	36077499	44647036	8569.54	124	69.109	1	0
Greyface Dartmoor	GFD00977	-9	12	s39470.1	OAR12_56302501_X.1	52108101	56302502	4194.4	66	63.552	1	0
Greyface Dartmoor	GFD00977	-9	14	s02394.1	OAR14_28559562.1	20483132	28559562	8076.43	121	66.747	1	0
Greyface Dartmoor	GFD00977	-9	16	OAR16_41219945_X.1	250506CS3900211600001_1041.1	41219946	44955568	3735.62	55	67.92	1	0
Greyface Dartmoor	GFD00977	-9	25	OAR25_10425021.1	OAR25_26105122.1	10425021	26105122	15680.1	250	62.72	0.996	0.004
Greyface Dartmoor	GFD00999	-9	2	s00331.1	OAR2_63412662.1	55138384	63412662	8274.28	131	63.162	1	0
Greyface Dartmoor	GFD00999	-9	2	OAR2_147706146.1	OAR2_155018930.1	147706146	155018930	7312.78	120	60.94	1	0
Greyface Dartmoor	GFD00999	-9	2	s69649.1	OAR2_217077770.1	213854526	217077770	3223.24	55	58.604	1	0
Greyface Dartmoor	GFD00999	-9	3	s07156.1	OAR3_33169641.1	28425610	33169641	4744.03	80	59.3	1	0
Greyface Dartmoor	GFD00999	-9	3	s40678.1	s49526.1	34832751	38512236	3679.49	53	69.424	0.981	0.019
Greyface Dartmoor	GFD00999	-9	3	OAR3_130337183.1	OAR3_135286567.1	130337183	135286567	4949.39	73	67.8	1	0
Greyface Dartmoor	GFD00999	-9	5	OAR5_29428591.1	OAR5_32973642.1	29428591	32973642	3545.05	63	56.271	1	0
Greyface Dartmoor	GFD00999	-9	5	OAR5_34024951_X.1	OAR5_37186365.1	34024952	37186365	3161.41	52	60.796	1	0
Greyface Dartmoor	GFD00999	-9	5	OAR5_48818354_X.1	s31975.1	48818355	59282796	10464.4	160	65.403	0.994	0.006
Greyface Dartmoor	GFD00999	-9	6	s55893.1	OAR6_53581958.1	48741438	53581958	4840.52	71	68.176	0.986	0.014
Greyface Dartmoor	GFD00999	-9	7	OAR7_33654629.1	OAR7_41444607.1	33654629	41444607	7789.98	121	64.38	1	0
Greyface Dartmoor	GFD00999	-9	8	DU316241_501.1	DU316241_501.1	83557252	87848160	4290.91	70	61.299	1	0
Greyface Dartmoor	GFD00999	-9	10	OAR10_23753028.1	OAR10_29538398.1	23753028	29538398	5785.37	98	59.034	1	0
Greyface Dartmoor	GFD00999	-9	10	s09989.1	OAR10_84594300.1	80882113	84594300	3712.19	60	61.87	0.983	0.017
Greyface Dartmoor	GFD00999	-9	11	s08511.1	s74870.1	43847263	48063467	4216.2	62	68.003	0.984	0.016
Greyface Dartmoor	GFD00999	-9	12	s70045.1	OAR12_56302501_X.1	51906708	56302502	4395.8	70	62.797	0.986	0.014
Greyface Dartmoor	GFD00999	-9	25	OAR25_40069382.1	s03280.1	40069382	43071533	3002.15	50	60.043	0.98	0.02
Greyface Dartmoor	GFD1	-9	1	s29615.1	OAR1_11766718.1	7968950	11766718	3797.77	60	63.296	1	0
Greyface Dartmoor	GFD1	-9	1	s45673.1	OAR1_80601652.1	75095814	80601652	5505.84	100	55.058	0.99	0.01
Greyface Dartmoor	GFD1	-9	1	OAR1_209228482.1	s17663.1	209228482	214835532	5607.05	81	69.223	0.988	0.012
Greyface Dartmoor	GFD1	-9	2	OAR2_181805301.1	OAR2_184510177_X.1	181805301	184510178	2704.88	51	53.037	0.98	0.02
Greyface Dartmoor	GFD1	-9	3	s25896.1	OAR3_42219054.1	38615146	42219054	3603.91	60	60.065	0.983	0.017
Greyface Dartmoor	GFD1	-9	4	OAR4_94479590.1	OAR4_100555661.1	94479590	100555661	6076.07	96	63.292	1	0
Greyface Dartmoor	GFD1	-9	5	OAR5_50139576.1	OAR5_57776851.1	50139576	57776851	7637.28	113	67.587	0.991	0.009
Greyface Dartmoor	GFD1	-9	5	OAR5_104500785.1	OAR5_108700536.1	104500785	108700536	4199.75	66	63.633	0.985	0.015
Greyface Dartmoor	GFD1	-9	7	s10505.1	OAR7_53056448.1	48117606	53056448	4938.84	85	58.104	0.988	0.012
Greyface Dartmoor	GFD1	-9	7	s65715.1	s18762.1	60188222	65211381	5023.16	72	69.766	0.986	0.014
Greyface Dartmoor	GFD1	-9	8	OAR8_3874844.1	OAR8_14883276.1	3874844	14883276	11008.4	166	66.316	0.994	0.006
Greyface Dartmoor	GFD1	-9	9	OAR9_96829694.1	OAR9_100790876.1	96829694	100790876	3961.18	58	68.296	1	0
Greyface Dartmoor	GFD1	-9	12	s44148.1	OAR12_56722574.1	46993795	56722574	9728.78	154	63.174	1	0
Greyface Dartmoor	GFD1	-9	16	OAR16_9185.1	OAR16_4282035.1	9185	4282035	4272.85	62	68.917	0.984	0.016
Greyface Dartmoor	GFD1	-9	16	OAR16_27995964.1	s48164.1	27995964	32106598	4110.64	63	65.248	0.984	0.016
Greyface Dartmoor	GFD1	-9	20	s15165.1	OAR20_27259292.1	8416730	27259292	18842.6	299	63.019	1	0
Greyface Dartmoor	GFD10	-9	1	OAR1_219588464.1	OAR1_223355263.1	219588464	223355263	3766.8	57	66.084	1	0
Greyface Dartmoor	GFD10	-9	1	OAR1_228112727.1	s52704.1	228112727	233720223	5607.5	81	69.228	1	0
Greyface Dartmoor	GFD10	-9	2	OAR2_71918076.1	OAR2_75333424.1	71918076	75333424	3415.35	55	62.097	1	0
Greyface Dartmoor	GFD10	-9	2	OAR2_170971890.1	OAR2_189694613.1	170971890	189694613	18722.7	312	60.009	0.997	0.003
Greyface Dartmoor	GFD10	-9	2	OAR2_233477500.1	s65779.1	233477500	238619190	5141.69	95	54.123	1	0
Greyface Dartmoor	GFD10	-9	2	s00966.1	s62057.1	257023949	260697154	3673.21	62	59.245	0.984	0.016
Greyface Dartmoor	GFD10	-9	3	OAR3_74314391.1	OAR3_78284250.1	74314391	78284250	3969.86	70	56.712	0.986	0.014
Greyface Dartmoor	GFD10	-9	3	OAR3_95179392.1	OAR3_99372956.1	95179392	99372956	4193.56	72	58.244	1	0
Greyface Dartmoor	GFD10	-9	4	OAR4_19805263.1	OAR4_24543945_X.1	19805263	24543946	4738.68	72	65.815	0.986	0.014
Greyface Dartmoor	GFD10	-9	4	OAR4_78854728.1	s11419.1	78854728	89970234	11115.5	178	62.447	1	0
Greyface Dartmoor	GFD10	-9	5	s32463.1	s31975.1	49419153	59282796	9863.64	147	67.1	0.993	0.007
Greyface Dartmoor	GFD10	-9	7	OAR7_27769071.1	OAR7_31519028.1	27769071	31519028	3749.96	60	62.499	0.983	0.017
Greyface Dartmoor	GFD10	-9	7	OAR7_34029977.1	s06765.1	34029977	39611752	5581.78	80	69.772	0.988	0.013
Greyface Dartmoor	GFD10	-9	8	s70861.1	OAR8_93314262.1	90625360	93314262	2688.9	53	50.734	0.981	0.019
Greyface Dartmoor	GFD10	-9	9	OAR9_18087803.1	OAR9_21376164.1	18087803	21376164	3288.36	53	62.045	0.981	0.019
Greyface Dartmoor	GFD10	-9	12	s28795.1	s12806.1	49478794	53053745	3574.95	59	60.592	1	0
Greyface Dartmoor	GFD10	-9	13	OAR13_19104238.1	OAR13_22595627.1	19104238	22595627	3491.39	53	65.875	0.981	0.019
Greyface Dartmoor	GFD10	-9	18	OAR18_9604535.1	s53270.1	9604535	13735165	4130.63	64	64.541	0.984	0.016
Greyface Dartmoor	GFD10	-9	22	s03641.1	s19838.1	27415479	38559781	11144.3	168	66.335	1	0
Greyface Dartmoor	GFD10	-9	25	OAR25_19253472_X.1	OAR25_24659839.1	19253473	24659839	5406.37	89	60.746	1	0
Greyface Dartmoor	GFD1091	-9	1	OAR1_162712640.1	OAR1_167674223.1	162712640	167674223	4961.58	76	65.284	1	0
Greyface Dartmoor	GFD1091	-9	1	s67574.1	OAR1_246856279.1	242397190	246856279	4459.09	67	66.554	0.985	0.015
Greyface Dartmoor	GFD1091	-9	2	s56581.1	s66501.1	36383	3695078	3658.7	56	65.334	0.982	0.018
Greyface Dartmoor	GFD1091	-9	2	OAR2_175226731.1	OAR2_180048013.1	175226731	180048013	4821.28	78	61.811	0.987	0.013
Greyface Dartmoor	GFD1091	-9	3	s08985.1	OAR3_77602541.1	73648304	77602541	3954.24	66	59.913	0.985	0.015
Greyface Dartmoor	GFD1091	-9	3	OAR3_208666709.1	OAR3_213557477_X.1	208666709	213557478	4890.77	72	67.927	0.986	0.014
Greyface Dartmoor	GFD1091	-9	5	OAR5_107051292.1	s56580.1	107051292	111099729	4048.44	72	56.228	0.986	0.014
Greyface Dartmoor	GFD1091	-9	8	OAR8_14412402.1	OAR8_16851899.1	14412402	16851899	2439.5	53	46.028	0.981	0.019
Greyface Dartmoor	GFD1091	-9	8	OAR8_82107007.1	OAR8_90824145.1	82107007	90824145	8717.14	131	66.543	0.992	0.008
Greyface Dartmoor	GFD1091	-9	10	OAR10_51640136.1	OAR10_64362095.1	51640136	64362095	12722	198	64.252	1	0
Greyface Dartmoor	GFD1091	-9	11	s08511.1	s74870.1	43847263	48063467	4216.2	62	68.003	0.984	0.016
Greyface Dartmoor	GFD1091	-9	12	OAR12_52154715.1	OAR12_56663780.1	52154715	56663780	4509.07	73	61.768	0.986	0.014
Greyface Dartmoor	GFD1091	-9	16	OAR16_36267872.1	OAR16_49003509.1	36267872	49003509	12735.6	188	67.743	1	0
Greyface Dartmoor	GFD1091	-9	25	OAR25_17604614_X.1	OAR25_24659839.1	17604615	24659839	7055.23	115	61.35	1	0
Greyface Dartmoor	GFD11	-9	2	OAR2_129815115.1	s31966.1	129815115	140210639	10395.5	156	66.638	1	0
Greyface Dartmoor	GFD11	-9	2	s43983.1	OAR2_205138896.1	195681663	205138896	9457.23	143	66.135	0.993	0.007
Greyface Dartmoor	GFD11	-9	3	OAR3_81970387.1	s22567.1	81970387	86821726	4851.34	81	59.893	1	0
Greyface Dartmoor	GFD11	-9	3	OAR3_199684832.1	OAR3_206609454.1	199684832	206609454	6924.62	100	69.246	1	0
Greyface Dartmoor	GFD11	-9	3	s11302.1	s12787.1	229796268	233194928	3398.66	50	67.973	0.98	0.02
Greyface Dartmoor	GFD11	-9	4	OAR4_25715433.1	OAR4_28811142.1	25715433	28811142	3095.71	52	59.533	0.981	0.019
Greyface Dartmoor	GFD11	-9	4	OAR4_113158996.1	OAR4_116827154.1	113158996	116827154	3668.16	55	66.694	0.982	0.018
Greyface Dartmoor	GFD11	-9	5	OAR5_51205092.1	OAR5_55892102.1	51205092	55892102	4687.01	72	65.097	1	0
Greyface Dartmoor	GFD11	-9	6	OAR6_100556923.1	OAR6_104904339.1	100556923	104904339	4347.42	72	60.381	0.986	0.014
Greyface Dartmoor	GFD11	-9	7	OAR7_33099883.1	s38050.1	33099883	38646101	5546.22	83	66.822	1	0
Greyface Dartmoor	GFD11	-9	8	OAR8_62159933.1	OAR8_65757264.1	62159933	65757264	3597.33	57	63.111	0.982	0.018
Greyface Dartmoor	GFD11	-9	8	OAR8_70721185_X.1	OAR8_83663048.1	70721186	83663048	12941.9	190	68.115	1	0
Greyface Dartmoor	GFD11	-9	9	OAR9_28163727.1	s33030.1	28163727	32213134	4049.41	59	68.634	0.983	0.017
Greyface Dartmoor	GFD11	-9	9	OAR9_34495564.1	OAR9_38670488.1	34495564	38670488	4174.93	74	56.418	1	0
Greyface Dartmoor	GFD11	-9	10	OAR10_25137572.1	OAR10_33047233.1	25137572	33047233	7909.66	127	62.281	0.992	0.008
Greyface Dartmoor	GFD11	-9	15	OAR15_35337227.1	s58079.1	35337227	45930060	10592.8	156	67.903	0.994	0.006
Greyface Dartmoor	GFD11	-9	15	OAR15_72412908.1	OAR15_77297861.1	72412908	77297861	4884.95	74	66.013	1	0
Greyface Dartmoor	GFD11	-9	18	OAR18_65008876.1	s38764.1	65008876	69711786	4702.91	73	64.423	0.986	0.014
Greyface Dartmoor	GFD11	-9	20	s67649.1	OAR20_27259292.1	19683357	27259292	7575.94	123	61.593	1	0
Greyface Dartmoor	GFD11	-9	20	OAR20_34988140.1	OAR20_45133798.1	34988140	45133798	10145.7	161	63.017	0.994	0.006
Greyface Dartmoor	GFD11	-9	25	s29224.1	s15705.1	14817026	35390806	20573.8	322	63.894	0.997	0.003
Greyface Dartmoor	GFD1115	-9	1	OAR1_93589808.1	OAR1_100197637.1	93589808	100197637	6607.83	96	68.832	1	0
Greyface Dartmoor	GFD1115	-9	1	OAR1_181452100.1	s22135.1	181452100	194977459	13525.4	198	68.31	1	0
Greyface Dartmoor	GFD1115	-9	2	OAR2_100248498.1	OAR2_137718678.1	100248498	137718678	37470.2	551	68.004	0.998	0.002
Greyface Dartmoor	GFD1115	-9	2	OAR2_208688104.1	s41319.1	208688104	213014847	4326.74	70	61.811	0.986	0.014
Greyface Dartmoor	GFD1115	-9	2	OAR2_235039617.1	OAR2_240346079.1	235039617	240346079	5306.46	100	53.065	1	0
Greyface Dartmoor	GFD1115	-9	3	OAR3_130337183.1	OAR3_135286567.1	130337183	135286567	4949.39	73	67.8	1	0
Greyface Dartmoor	GFD1115	-9	4	OAR4_104467458_X.1	DU446965_356.1	104467459	108705459	4238	61	69.475	0.984	0.016
Greyface Dartmoor	GFD1115	-9	5	OAR5_47736089.1	s31975.1	47736089	59282796	11546.7	183	63.097	1	0
Greyface Dartmoor	GFD1115	-9	5	DU453259_440.1	OAR5_76938066.1	70667695	76938066	6270.37	96	65.316	0.99	0.01
Greyface Dartmoor	GFD1115	-9	6	OAR6_103304039.1	OAR6_110522321.1	103304039	110522321	7218.28	104	69.407	0.99	0.01
Greyface Dartmoor	GFD1115	-9	7	OAR7_27769071.1	OAR7_31519028.1	27769071	31519028	3749.96	60	62.499	0.983	0.017
Greyface Dartmoor	GFD1115	-9	7	OAR7_34029977.1	OAR7_38845979.1	34029977	38845979	4816	72	66.889	1	0
Greyface Dartmoor	GFD1115	-9	7	OAR7_45409307.1	OAR7_64550152.1	45409307	64550152	19140.8	276	69.351	1	0
Greyface Dartmoor	GFD1115	-9	7	OAR7_104375568.1	OAR7_108923470.1	104375568	108923470	4547.9	68	66.881	1	0
Greyface Dartmoor	GFD1115	-9	8	s68524.1	OAR8_27562398.1	14387393	27562398	13175	224	58.817	1	0
Greyface Dartmoor	GFD1115	-9	10	OAR10_79145098.1	OAR10_84931645.1	79145098	84931645	5786.55	94	61.559	0.989	0.011
Greyface Dartmoor	GFD1115	-9	12	s30607.1	s42236.1	44522705	50057260	5534.56	80	69.182	1	0
Greyface Dartmoor	GFD1115	-9	12	OAR12_51498192.1	s49309.1	51498192	56773509	5275.32	88	59.947	0.989	0.011
Greyface Dartmoor	GFD1115	-9	16	OAR16_24294098.1	OAR16_30687955.1	24294098	30687955	6393.86	95	67.304	1	0
Greyface Dartmoor	GFD1115	-9	20	OAR20_192404.1	s53381.1	192404	11219543	11027.1	161	68.492	1	0
Greyface Dartmoor	GFD1115	-9	22	s25057.1	OAR22_47533364.1	44356046	47533364	3177.32	53	59.949	0.981	0.019
Greyface Dartmoor	GFD1146	-9	1	OAR1_162913118.1	OAR1_167163730.1	162913118	167163730	4250.61	64	66.416	0.984	0.016
Greyface Dartmoor	GFD1146	-9	1	OAR1_181452100.1	OAR1_185100554.1	181452100	185100554	3648.45	61	59.811	0.984	0.016
Greyface Dartmoor	GFD1146	-9	1	s47201.1	OAR1_200510706.1	197037716	200510706	3472.99	52	66.788	0.981	0.019
Greyface Dartmoor	GFD1146	-9	1	OAR1_291297885.1	s53648.1	291297885	296295101	4997.22	87	57.439	0.989	0.011
Greyface Dartmoor	GFD1146	-9	2	OAR2_96436987_X.1	s00771.1	96436987	109349466	12912.5	186	69.422	0.995	0.005
Greyface Dartmoor	GFD1146	-9	2	OAR2_129815115.1	OAR2_135459460.1	129815115	135459460	5644.35	95	59.414	0.989	0.011
Greyface Dartmoor	GFD1146	-9	2	OAR2_166546598.1	OAR2_172663891.1	166546598	172663891	6117.29	107	57.171	0.991	0.009
Greyface Dartmoor	GFD1146	-9	2	OAR2_192167606.1	s43983.1	192167606	195681663	3514.06	54	65.075	1	0
Greyface Dartmoor	GFD1146	-9	2	OAR2_235039617.1	OAR2_241581215.1	235039617	241581215	6541.6	120	54.513	1	0
Greyface Dartmoor	GFD1146	-9	2	OAR2_256498821.1	s29579.1	256498821	263108520	6609.7	112	59.015	0.991	0.009
Greyface Dartmoor	GFD1146	-9	3	s63942.1	OAR3_218425833.1	214394552	218425833	4031.28	67	60.168	0.985	0.015
Greyface Dartmoor	GFD1146	-9	4	OAR4_21660664.1	OAR4_26167181.1	21660664	26167181	4506.52	70	64.379	0.986	0.014
Greyface Dartmoor	GFD1146	-9	4	OAR4_36874970.1	s14367.1	36874970	52196774	15321.8	222	69.017	1	0
Greyface Dartmoor	GFD1146	-9	4	OAR4_92447165.1	s26634.1	92447165	103453666	11006.5	165	66.706	1	0
Greyface Dartmoor	GFD1146	-9	5	s63232.1	OAR5_31363092.1	16552003	31363092	14811.1	215	68.889	1	0
Greyface Dartmoor	GFD1146	-9	6	s55893.1	OAR6_53581958.1	48741438	53581958	4840.52	71	68.176	0.986	0.014
Greyface Dartmoor	GFD1146	-9	7	OAR7_13601446.1	OAR7_18356443.1	13601446	18356443	4755	71	66.972	1	0
Greyface Dartmoor	GFD1146	-9	7	OAR7_34029977.1	OAR7_38845979.1	34029977	38845979	4816	72	66.889	1	0
Greyface Dartmoor	GFD1146	-9	9	s44980.1	OAR9_20964415.1	17310394	20964415	3654.02	56	65.25	0.982	0.018
Greyface Dartmoor	GFD1146	-9	10	OAR10_29341212.1	s37215.1	29341212	55724115	26382.9	407	64.823	0.998	0.002
Greyface Dartmoor	GFD1146	-9	12	s30607.1	s42236.1	44522705	50057260	5534.56	80	69.182	1	0
Greyface Dartmoor	GFD1146	-9	16	OAR16_9185.1	s57088.1	9185	10377399	10368.2	155	66.892	1	0
Greyface Dartmoor	GFD1146	-9	20	OAR20_192404.1	s53381.1	192404	11219543	11027.1	161	68.492	1	0
Greyface Dartmoor	GFD1146	-9	22	s25057.1	OAR22_47533364.1	44356046	47533364	3177.32	53	59.949	0.981	0.019
Greyface Dartmoor	GFD1148	-9	1	s29615.1	s70576.1	7968950	12441385	4472.44	70	63.892	1	0
Greyface Dartmoor	GFD1148	-9	1	OAR1_164030825.1	s06072.1	164030825	168802594	4771.77	73	65.367	0.986	0.014
Greyface Dartmoor	GFD1148	-9	2	OAR2_155715202.1	OAR2_159381978.1	155715202	159381978	3666.78	55	66.669	0.982	0.018
Greyface Dartmoor	GFD1148	-9	2	s44044.1	OAR2_172663891.1	165511718	172663891	7152.17	118	60.612	0.992	0.008
Greyface Dartmoor	GFD1148	-9	3	OAR3_38575032.1	OAR3_41590104.1	38575032	41590104	3015.07	54	55.835	0.981	0.019
Greyface Dartmoor	GFD1148	-9	3	s44972.1	OAR3_74217278.1	69049930	74217278	5167.35	74	69.829	0.986	0.014
Greyface Dartmoor	GFD1148	-9	4	OAR4_11475100.1	s75550.1	11475100	17530599	6055.5	100	60.555	0.99	0.01
Greyface Dartmoor	GFD1148	-9	4	OAR4_104467458_X.1	DU446965_356.1	104467459	108705459	4238	61	69.475	0.984	0.016
Greyface Dartmoor	GFD1148	-9	5	OAR5_34024951_X.1	OAR5_37810573.1	34024952	37810573	3785.62	67	56.502	1	0
Greyface Dartmoor	GFD1148	-9	5	OAR5_78298602_X.1	OAR5_84718579.1	78298603	84718579	6419.98	97	66.185	0.99	0.01
Greyface Dartmoor	GFD1148	-9	5	OAR5_96316812.1	OAR5_101331685.1	96316812	101331685	5014.87	81	61.912	1	0
Greyface Dartmoor	GFD1148	-9	6	OAR6_69567467.1	OAR6_73816017.1	69567467	73816017	4248.55	63	67.437	0.984	0.016
Greyface Dartmoor	GFD1148	-9	6	OAR6_107291852.1	s47553.1	107291852	115571753	8279.9	119	69.579	0.992	0.008
Greyface Dartmoor	GFD1148	-9	6	s08908.1	OAR6_129053557.1	118994678	129053557	10058.9	162	62.092	1	0
Greyface Dartmoor	GFD1148	-9	7	OAR7_40423989.1	OAR7_59539943_X.1	40423989	59539944	19116	292	65.466	1	0
Greyface Dartmoor	GFD1148	-9	8	s68524.1	OAR8_21658618.1	14387393	21658618	7271.23	132	55.085	0.992	0.008
Greyface Dartmoor	GFD1148	-9	8	OAR8_77319746.1	OAR8_87343221.1	77319746	87343221	10023.5	157	63.844	1	0
Greyface Dartmoor	GFD1148	-9	10	s37215.1	OAR10_60338893.1	55724115	60338893	4614.78	68	67.864	0.985	0.015
Greyface Dartmoor	GFD1148	-9	16	s18768.1	s27350.1	4426286	8621326	4195.04	70	59.929	0.986	0.014
Greyface Dartmoor	GFD1148	-9	16	OAR16_41219945_X.1	250506CS3900211600001_1041.1	41219946	44955568	3735.62	55	67.92	1	0
Greyface Dartmoor	GFD1148	-9	19	OAR19_8302232.1	OAR19_11623353.1	8302232	11623353	3321.12	56	59.306	0.982	0.018
Greyface Dartmoor	GFD1148	-9	20	s70947.1	OAR20_19701934.1	16115795	19701934	3586.14	65	55.171	0.985	0.015
Greyface Dartmoor	GFD1148	-9	25	OAR25_14159651.1	OAR25_26105122.1	14159651	26105122	11945.5	198	60.331	0.995	0.005
Greyface Dartmoor	GFD1180	-9	1	s30976.1	OAR1_225094822.1	222070640	225094822	3024.18	50	60.484	1	0
Greyface Dartmoor	GFD1180	-9	2	s00331.1	OAR2_63412662.1	55138384	63412662	8274.28	131	63.162	1	0
Greyface Dartmoor	GFD1180	-9	2	OAR2_70530060.1	OAR2_89889867.1	70530060	89889867	19359.8	285	67.929	1	0
Greyface Dartmoor	GFD1180	-9	2	s67230.1	OAR2_235907686.1	231722990	235907686	4184.7	67	62.458	0.985	0.015
Greyface Dartmoor	GFD1180	-9	2	s55718.1	s29579.1	250031061	263108520	13077.5	197	66.383	0.995	0.005
Greyface Dartmoor	GFD1180	-9	3	OAR3_64841233.1	OAR3_71613411.1	64841233	71613411	6772.18	99	68.406	1	0
Greyface Dartmoor	GFD1180	-9	3	s66307.1	OAR3_204892199.1	193720873	204892199	11171.3	162	68.959	0.994	0.006
Greyface Dartmoor	GFD1180	-9	4	OAR4_9406649.1	s75550.1	9406649	17530599	8123.95	131	62.015	0.992	0.008
Greyface Dartmoor	GFD1180	-9	4	OAR4_19365053.1	OAR4_32814223.1	19365053	32814223	13449.2	212	63.439	1	0
Greyface Dartmoor	GFD1180	-9	5	OAR5_33866467.1	OAR5_37810573.1	33866467	37810573	3944.11	71	55.551	1	0
Greyface Dartmoor	GFD1180	-9	5	s32463.1	s20066.1	49419153	60220726	10801.6	157	68.8	0.994	0.006
Greyface Dartmoor	GFD1180	-9	6	s55893.1	OAR6_53581958.1	48741438	53581958	4840.52	71	68.176	0.986	0.014
Greyface Dartmoor	GFD1180	-9	7	OAR7_34344352.1	OAR7_38845979.1	34344352	38845979	4501.63	66	68.206	0.985	0.015
Greyface Dartmoor	GFD1180	-9	12	OAR12_13356322.1	OAR12_20392569.1	13356322	20392569	7036.25	112	62.824	1	0
Greyface Dartmoor	GFD1180	-9	12	OAR12_30701467.1	OAR12_39246978.1	30701467	39246978	8545.51	152	56.22	1	0
Greyface Dartmoor	GFD1180	-9	12	s30607.1	s42236.1	44522705	50057260	5534.56	80	69.182	1	0
Greyface Dartmoor	GFD1180	-9	12	OAR12_51498192.1	s26639.1	51498192	56646334	5148.14	85	60.566	0.988	0.012
Greyface Dartmoor	GFD1180	-9	25	OAR25_40069382.1	OAR25_48288071_X.1	40069382	48288072	8218.69	128	64.209	1	0
Greyface Dartmoor	GFD2	-9	1	OAR1_41166835.1	s00418.1	41166835	44486955	3320.12	52	63.848	1	0
Greyface Dartmoor	GFD2	-9	1	OAR1_223784851.1	OAR1_228112727.1	223784851	228112727	4327.88	77	56.206	0.987	0.013
Greyface Dartmoor	GFD2	-9	1	s22335.1	OAR1_246207124.1	241078992	246207124	5128.13	79	64.913	0.987	0.013
Greyface Dartmoor	GFD2	-9	2	OAR2_58905704.1	OAR2_62463225_X.1	58905704	62463225	3557.52	60	59.292	0.983	0.017
Greyface Dartmoor	GFD2	-9	2	OAR2_125735242.1	OAR2_137384156.1	125735242	137384156	11648.9	177	65.813	1	0
Greyface Dartmoor	GFD2	-9	2	OAR2_184101952.1	OAR2_189570766.1	184101952	189570766	5468.81	79	69.226	1	0
Greyface Dartmoor	GFD2	-9	3	OAR3_16260513_X.1	s69717.1	16260513	20626967	4366.45	73	59.814	0.986	0.014
Greyface Dartmoor	GFD2	-9	3	OAR3_32571167.1	s35856.1	32571167	42075027	9503.86	144	65.999	0.993	0.007
Greyface Dartmoor	GFD2	-9	3	OAR3_74314391.1	OAR3_80554528.1	74314391	80554528	6240.14	111	56.217	0.991	0.009
Greyface Dartmoor	GFD2	-9	4	OAR4_14958268.1	OAR4_18292716.1	14958268	18292716	3334.45	58	57.491	1	0
Greyface Dartmoor	GFD2	-9	4	OAR4_107206780.1	OAR4_111267933.1	107206780	111267933	4061.15	59	68.833	1	0
Greyface Dartmoor	GFD2	-9	5	OAR5_106809028.1	OAR5_110895064.1	106809028	110895064	4086.04	72	56.751	0.986	0.014
Greyface Dartmoor	GFD2	-9	6	OAR6_18902060.1	OAR6_22649353.1	18902060	22649353	3747.29	58	64.609	0.983	0.017
Greyface Dartmoor	GFD2	-9	6	OAR6_124592433.1	s14731.1	124592433	129025700	4433.27	73	60.73	0.986	0.014
Greyface Dartmoor	GFD2	-9	7	OAR7_94733688.1	s05272.1	94733688	106320209	11586.5	168	68.967	0.994	0.006
Greyface Dartmoor	GFD2	-9	9	s18119.1	s10902.1	33802028	37474056	3672.03	69	53.218	0.986	0.014
Greyface Dartmoor	GFD2	-9	10	s61124.1	OAR10_31657359_X.1	22878381	31657360	8778.98	146	60.13	1	0
Greyface Dartmoor	GFD2	-9	12	OAR12_51498192.1	OAR12_56302501_X.1	51498192	56302502	4804.31	78	61.594	0.987	0.013
Greyface Dartmoor	GFD2	-9	12	s02002.1	OAR12_64628319.1	60906019	64628319	3722.3	64	58.161	0.984	0.016
Greyface Dartmoor	GFD2	-9	15	OAR15_23766723.1	s13895.1	23766723	30785232	7018.51	108	64.986	0.991	0.009
Greyface Dartmoor	GFD3	-9	1	s07253.1	OAR1_126906533_X.1	123637004	126906533	3269.53	52	62.876	1	0
Greyface Dartmoor	GFD3	-9	2	OAR2_124372233.1	OAR2_128772350.1	124372233	128772350	4400.12	66	66.668	1	0
Greyface Dartmoor	GFD3	-9	2	OAR2_170971890.1	OAR2_217320956.1	170971890	217320956	46349.1	729	63.579	1	0
Greyface Dartmoor	GFD3	-9	4	OAR4_11475100.1	OAR4_14986392.1	11475100	14986392	3511.29	59	59.513	1	0
Greyface Dartmoor	GFD3	-9	4	OAR4_63283378.1	OAR4_66641205_X.1	63283378	66641206	3357.83	53	63.355	1	0
Greyface Dartmoor	GFD3	-9	5	OAR5_25369496.1	OAR5_29375239.1	25369496	29375239	4005.74	67	59.787	0.985	0.015
Greyface Dartmoor	GFD3	-9	5	s32463.1	s31975.1	49419153	59282796	9863.64	147	67.1	0.993	0.007
Greyface Dartmoor	GFD3	-9	6	OAR6_17649379.1	OAR6_23542328.1	17649379	23542328	5892.95	86	68.523	0.988	0.012
Greyface Dartmoor	GFD3	-9	7	OAR7_27769071.1	OAR7_31519028.1	27769071	31519028	3749.96	60	62.499	0.983	0.017
Greyface Dartmoor	GFD3	-9	7	OAR7_34029977.1	s37221.1	34029977	38453939	4423.96	67	66.029	1	0
Greyface Dartmoor	GFD3	-9	8	OAR8_73347880.1	OAR8_76708784.1	73347880	76708784	3360.91	55	61.107	1	0
Greyface Dartmoor	GFD3	-9	10	OAR10_22894018.1	OAR10_47566447.1	22894018	47566447	24672.4	371	66.503	0.997	0.003
Greyface Dartmoor	GFD3	-9	12	s66941.1	OAR12_40306277.1	36377077	40306277	3929.2	69	56.945	0.986	0.014
Greyface Dartmoor	GFD3	-9	12	s28795.1	s61658.1	49478794	54868588	5389.8	86	62.672	0.988	0.012
Greyface Dartmoor	GFD3	-9	13	s07776.1	OAR13_16924382.1	13529904	16924382	3394.48	55	61.718	0.982	0.018
Greyface Dartmoor	GFD3	-9	13	OAR13_19104238.1	OAR13_23636998.1	19104238	23636998	4532.76	68	66.658	1	0
Greyface Dartmoor	GFD3	-9	15	s71059.1	OAR15_71794574.1	66411832	71794574	5382.74	87	61.871	0.989	0.011
Greyface Dartmoor	GFD3	-9	18	OAR18_61592846.1	s67461.1	61592846	65348882	3756.04	56	67.072	0.982	0.018
Greyface Dartmoor	GFD4	-9	1	s57753.1	OAR1_17351278.1	11200678	17351278	6150.6	89	69.108	0.989	0.011
Greyface Dartmoor	GFD4	-9	1	OAR1_70591410.1	OAR1_77541835.1	70591410	77541835	6950.43	114	60.969	1	0
Greyface Dartmoor	GFD4	-9	1	OAR1_78793387_X.1	s66850.1	78793387	82374457	3581.07	73	49.056	0.986	0.014
Greyface Dartmoor	GFD4	-9	1	OAR1_228970672.1	s42660.1	228970672	232862502	3891.83	56	69.497	1	0
Greyface Dartmoor	GFD4	-9	3	OAR3_77702267.1	s22632.1	77702267	86882986	9180.72	156	58.851	1	0
Greyface Dartmoor	GFD4	-9	3	OAR3_203907310.1	OAR3_212779377.1	203907310	212779377	8872.07	141	62.922	1	0
Greyface Dartmoor	GFD4	-9	4	OAR4_83652956.1	OAR4_88912016_X.1	83652956	88912017	5259.06	86	61.152	0.988	0.012
Greyface Dartmoor	GFD4	-9	16	OAR16_9185.1	s63344.1	9185	3587478	3578.29	53	67.515	1	0
Greyface Dartmoor	GFD4	-9	16	s02542.1	OAR16_74295050.1	70886929	74295050	3408.12	55	61.966	0.982	0.018
Greyface Dartmoor	GFD5	-9	1	s57753.1	OAR1_17351278.1	11200678	17351278	6150.6	89	69.108	0.989	0.011
Greyface Dartmoor	GFD5	-9	1	s58277.1	OAR1_89955814.1	86645647	89955814	3310.17	52	63.657	0.981	0.019
Greyface Dartmoor	GFD5	-9	2	OAR2_166546598.1	OAR2_175660582.1	166546598	175660582	9113.99	158	57.683	1	0
Greyface Dartmoor	GFD5	-9	2	OAR2_218330847.1	OAR2_225176897.1	218330847	225176897	6846.05	100	68.461	0.99	0.01
Greyface Dartmoor	GFD5	-9	3	OAR3_32571167.1	s62202.1	32571167	40194118	7622.95	120	63.525	1	0
Greyface Dartmoor	GFD5	-9	3	OAR3_120188661.1	OAR3_124716738.1	120188661	124716738	4528.08	75	60.374	1	0
Greyface Dartmoor	GFD5	-9	3	OAR3_228151147.1	OAR3_233296350.1	228151147	233296350	5145.2	75	68.603	1	0
Greyface Dartmoor	GFD5	-9	5	s36925.1	OAR5_67400660.1	64012677	67400660	3387.98	63	53.778	0.984	0.016
Greyface Dartmoor	GFD5	-9	6	s58867.1	OAR6_80291305.1	75612613	80291305	4678.69	67	69.831	0.985	0.015
Greyface Dartmoor	GFD5	-9	7	OAR7_1859820.1	OAR7_9797599.1	1859820	9797599	7937.78	116	68.429	1	0
Greyface Dartmoor	GFD5	-9	8	OAR8_32622.1	OAR8_4155375.1	32622	4155375	4122.75	60	68.713	1	0
Greyface Dartmoor	GFD5	-9	11	OAR11_47584423.1	OAR11_50922447.1	47584423	50922447	3338.03	52	64.193	0.981	0.019
Greyface Dartmoor	GFD5	-9	22	s35645.1	s53561.1	52130941	55697553	3566.61	53	67.295	1	0
Greyface Dartmoor	GFD6	-9	1	DU290101_408.1	s45057.1	7708576	12285935	4577.36	74	61.856	0.946	0.014
Greyface Dartmoor	GFD6	-9	2	OAR2_155715202.1	OAR2_159106618.1	155715202	159106618	3391.42	52	65.22	0.942	0.019
Greyface Dartmoor	GFD6	-9	2	OAR2_220755638.1	s54309.1	220755638	228518200	7762.56	112	69.309	0.955	0.009
Greyface Dartmoor	GFD6	-9	2	s55941.1	OAR2_235562127.1	229747831	235562127	5814.3	89	65.329	0.966	0.011
Greyface Dartmoor	GFD6	-9	3	s26580.1	OAR3_24819754.1	21168468	24819754	3651.29	61	59.857	0.951	0.016
Greyface Dartmoor	GFD6	-9	3	OAR3_68631966.1	OAR3_78284250.1	68631966	78284250	9652.28	146	66.112	0.986	0
Greyface Dartmoor	GFD6	-9	3	OAR3_125332482.1	OAR3_131089747.1	125332482	131089747	5757.27	93	61.906	0.978	0.011
Greyface Dartmoor	GFD6	-9	3	OAR3_149240782.1	s15337.1	149240782	152910501	3669.72	59	62.199	0.983	0
Greyface Dartmoor	GFD6	-9	5	OAR5_105374983.1	OAR5_110440932.1	105374983	110440932	5065.95	82	61.78	0.963	0
Greyface Dartmoor	GFD6	-9	7	OAR7_103193072.1	s22036.1	103193072	106768036	3574.97	57	62.719	0.982	0.018
Greyface Dartmoor	GFD6	-9	9	s18119.1	OAR9_39694426.1	33802028	39694426	5892.4	100	58.924	0.96	0.01
Greyface Dartmoor	GFD6	-9	10	OAR10_58195684.1	s21858.1	58195684	63305384	5109.7	80	63.871	0.95	0
Greyface Dartmoor	GFD6	-9	13	OAR13_4749604.1	s23691.1	4749604	10617837	5868.23	91	64.486	0.967	0.011
Greyface Dartmoor	GFD6	-9	15	OAR15_25048376.1	s46543.1	25048376	28859497	3811.12	63	60.494	0.952	0.016
Greyface Dartmoor	GFD6	-9	16	s00915.1	s49187.1	58206360	62160573	3954.21	62	63.778	0.984	0
Greyface Dartmoor	GFD6	-9	25	OAR25_21497544.1	s24871.1	21497544	28562254	7064.71	107	66.025	0.963	0.009
Greyface Dartmoor	GFD6	-9	25	s30277.1	OAR25_34429792.1	28631025	34429792	5798.77	92	63.03	0.978	0.011
Greyface Dartmoor	GFD662	-9	2	s00331.1	s00503.1	55138384	65685061	10546.7	169	62.406	1	0
Greyface Dartmoor	GFD662	-9	2	OAR2_155734672.1	OAR2_160538466.1	155734672	160538466	4803.8	72	66.719	1	0
Greyface Dartmoor	GFD662	-9	2	OAR2_167130814.1	OAR2_174660661.1	167130814	174660661	7529.85	133	56.615	1	0
Greyface Dartmoor	GFD662	-9	2	OAR2_198506703.1	s58413.1	198506703	203084099	4577.4	72	63.575	0.986	0.014
Greyface Dartmoor	GFD662	-9	3	OAR3_28078300.1	OAR3_36539334.1	28078300	36539334	8461.03	133	63.617	0.992	0.008
Greyface Dartmoor	GFD662	-9	5	OAR5_34024951_X.1	s00623.1	34024952	38604784	4579.83	79	57.973	0.987	0.013
Greyface Dartmoor	GFD662	-9	7	s56957.1	OAR7_10929173.1	3814182	10929173	7114.99	105	67.762	1	0
Greyface Dartmoor	GFD662	-9	7	OAR7_34344352.1	OAR7_38845979.1	34344352	38845979	4501.63	66	68.206	0.985	0.015
Greyface Dartmoor	GFD662	-9	7	OAR7_41517326.1	OAR7_50086827.1	41517326	50086827	8569.5	123	69.671	1	0
Greyface Dartmoor	GFD662	-9	12	OAR12_52154715.1	OAR12_56722574.1	52154715	56722574	4567.86	74	61.728	0.973	0.014
Greyface Dartmoor	GFD662	-9	22	s39314.1	s34042.1	38338182	42627177	4289	69	62.159	0.986	0.014
Greyface Dartmoor	GFD7	-9	2	OAR2_71918076.1	OAR2_76047695.1	71918076	76047695	4129.62	62	66.607	0.984	0.016
Greyface Dartmoor	GFD7	-9	2	OAR2_201750869.1	s54407.1	201750869	217538302	15787.4	253	62.401	0.996	0.004
Greyface Dartmoor	GFD7	-9	3	s51327.1	OAR3_68372978.1	64323646	68372978	4049.33	67	60.438	0.985	0.015
Greyface Dartmoor	GFD7	-9	3	OAR3_120389314_X.1	OAR3_134778352_X.1	120389315	134778353	14389	221	65.109	0.995	0.005
Greyface Dartmoor	GFD7	-9	3	OAR3_203790088.1	OAR3_206996427.1	203790088	206996427	3206.34	57	56.252	0.982	0.018
Greyface Dartmoor	GFD7	-9	4	OAR4_113369335.1	s54345.1	113369335	118258164	4888.83	74	66.065	0.986	0.014
Greyface Dartmoor	GFD7	-9	5	s53281.1	OAR5_29375239.1	26118465	29375239	3256.78	56	58.157	0.982	0.018
Greyface Dartmoor	GFD7	-9	5	s32463.1	s31975.1	49419153	59282796	9863.64	147	67.1	0.993	0.007
Greyface Dartmoor	GFD7	-9	5	OAR5_109674100.1	OAR5_112621101_X.1	109674100	112621102	2947	54	54.574	0.981	0.019
Greyface Dartmoor	GFD7	-9	6	OAR6_49522794.1	OAR6_55009871.1	49522794	55009871	5487.08	81	67.742	1	0
Greyface Dartmoor	GFD7	-9	6	s51691.1	s44023.1	124324504	127713539	3389.04	54	62.76	1	0
Greyface Dartmoor	GFD7	-9	7	s13559.1	OAR7_17449210.1	11100734	17449210	6348.48	96	66.13	1	0
Greyface Dartmoor	GFD7	-9	7	OAR7_103904918.1	OAR7_108923470.1	103904918	108923470	5018.55	74	67.818	1	0
Greyface Dartmoor	GFD7	-9	8	s52712.1	OAR8_93372250.1	90274247	93372250	3098	58	53.414	0.983	0.017
Greyface Dartmoor	GFD7	-9	9	OAR9_18087803.1	OAR9_21376164.1	18087803	21376164	3288.36	53	62.045	0.981	0.019
Greyface Dartmoor	GFD7	-9	10	OAR10_51640136.1	OAR10_61334990.1	51640136	61334990	9694.85	152	63.782	0.987	0.007
Greyface Dartmoor	GFD7	-9	12	OAR12_28746512.1	s66941.1	28746512	36377077	7630.57	136	56.107	0.993	0.007
Greyface Dartmoor	GFD7	-9	12	s39470.1	OAR12_56302501_X.1	52108101	56302502	4194.4	66	63.552	1	0
Greyface Dartmoor	GFD7	-9	15	s71059.1	OAR15_71794574.1	66411832	71794574	5382.74	87	61.871	0.989	0.011
Greyface Dartmoor	GFD748	-9	1	s43808.1	OAR1_137180881.1	130604257	137180881	6576.62	100	65.766	0.99	0.01
Greyface Dartmoor	GFD748	-9	2	s01838.1	s54309.1	181174633	228518200	47343.6	717	66.03	0.999	0.001
Greyface Dartmoor	GFD748	-9	2	s55941.1	s62767.1	229747831	245546775	15798.9	245	64.485	0.996	0.004
Greyface Dartmoor	GFD748	-9	4	OAR4_55963926.1	s30868.1	55963926	59331826	3367.9	50	67.358	1	0
Greyface Dartmoor	GFD748	-9	4	s64415.1	OAR4_78907281.1	74668454	78907281	4238.83	64	66.232	1	0
Greyface Dartmoor	GFD748	-9	5	OAR5_28969461_X.1	OAR5_38343380.1	28969462	38343380	9373.92	165	56.812	1	0
Greyface Dartmoor	GFD748	-9	7	OAR7_34029977.1	OAR7_38845979.1	34029977	38845979	4816	72	66.889	1	0
Greyface Dartmoor	GFD748	-9	7	OAR7_50718877.1	OAR7_59539943_X.1	50718877	59539944	8821.07	133	66.324	1	0
Greyface Dartmoor	GFD748	-9	8	OAR8_77319746.1	OAR8_83663048.1	77319746	83663048	6343.3	94	67.482	1	0
Greyface Dartmoor	GFD748	-9	10	OAR10_86100832.1	s00091.1	86100832	89452579	3351.75	54	62.069	0.981	0.019
Greyface Dartmoor	GFD748	-9	11	s21889.1	s75931.1	63475134	66878309	3403.18	55	61.876	1	0
Greyface Dartmoor	GFD748	-9	18	s61679.1	OAR18_52061201.1	46267004	52061201	5794.2	84	68.979	1	0
Greyface Dartmoor	GFD748	-9	19	s67949.1	s61834.1	6879070	10567695	3688.63	57	64.713	1	0
Greyface Dartmoor	GFD748	-9	22	OAR22_9161453.1	OAR22_13734855.1	9161453	13734855	4573.4	71	64.414	1	0
Greyface Dartmoor	GFD748	-9	25	OAR25_8197358.1	OAR25_48288071_X.1	8197358	48288072	40090.7	617	64.977	1	0
Greyface Dartmoor	GFD8	-9	1	s47201.1	OAR1_200510706.1	197037716	200510706	3472.99	52	66.788	0.981	0.019
Greyface Dartmoor	GFD8	-9	1	OAR1_228970672.1	s42660.1	228970672	232862502	3891.83	56	69.497	1	0
Greyface Dartmoor	GFD8	-9	2	s56581.1	OAR2_5697242.1	36383	5697242	5660.86	85	66.598	0.988	0.012
Greyface Dartmoor	GFD8	-9	2	OAR2_140251744.1	OAR2_151659001.1	140251744	151659001	11407.3	193	59.105	1	0
Greyface Dartmoor	GFD8	-9	2	OAR2_220755638.1	s54309.1	220755638	228518200	7762.56	112	69.309	1	0
Greyface Dartmoor	GFD8	-9	2	s55941.1	OAR2_236352759.1	229747831	236352759	6604.93	102	64.754	0.99	0.01
Greyface Dartmoor	GFD8	-9	3	s22330.1	OAR3_33169641.1	29520877	33169641	3648.76	65	56.135	0.985	0.015
Greyface Dartmoor	GFD8	-9	3	s67270.1	s25896.1	34739139	38615146	3876.01	57	68	0.982	0.018
Greyface Dartmoor	GFD8	-9	3	OAR3_68593483.1	OAR3_78284250.1	68593483	78284250	9690.77	147	65.924	1	0
Greyface Dartmoor	GFD8	-9	3	OAR3_88333209.1	OAR3_93551207.1	88333209	93551207	5218	79	66.051	1	0
Greyface Dartmoor	GFD8	-9	3	OAR3_120965794.1	OAR3_124743390.1	120965794	124743390	3777.6	60	62.96	1	0
Greyface Dartmoor	GFD8	-9	3	s64780.1	s35224.1	238707700	242770439	4062.74	59	68.86	0.983	0.017
Greyface Dartmoor	GFD8	-9	4	OAR4_93611916.1	OAR4_97402664.1	93611916	97402664	3790.75	63	60.171	1	0
Greyface Dartmoor	GFD8	-9	5	OAR5_100495456.1	OAR5_107748664.1	100495456	107748664	7253.21	113	64.188	1	0
Greyface Dartmoor	GFD8	-9	6	OAR6_123232085.1	OAR6_129053557.1	123232085	129053557	5821.47	99	58.803	1	0
Greyface Dartmoor	GFD8	-9	7	OAR7_34353715.1	s38050.1	34353715	38646101	4292.39	63	68.133	1	0
Greyface Dartmoor	GFD8	-9	12	OAR12_51339516.1	OAR12_56302501_X.1	51339516	56302502	4962.99	79	62.823	1	0
Greyface Dartmoor	GFD8	-9	15	s72162.1	OAR15_44689853.1	35897169	44689853	8792.68	130	67.636	0.992	0.008
Greyface Dartmoor	GFD8	-9	16	OAR16_25012760.1	OAR16_28523236.1	25012760	28523236	3510.48	52	67.509	1	0
Greyface Dartmoor	GFD8	-9	16	OAR16_41219945_X.1	s53151.1	41219946	45058717	3838.77	56	68.55	1	0
Greyface Dartmoor	GFD8	-9	25	OAR25_24896787.1	OAR25_34429792.1	24896787	34429792	9533.01	142	67.134	1	0
Greyface Dartmoor	GFD9	-9	1	OAR1_224240135.1	OAR1_238931405.1	224240135	238931405	14691.3	230	63.875	0.996	0.004
Greyface Dartmoor	GFD9	-9	2	OAR2_67899755.1	OAR2_75418323.1	67899755	75418323	7518.57	115	65.379	1	0
Greyface Dartmoor	GFD9	-9	2	OAR2_85850526.1	OAR2_90099212.1	85850526	90099212	4248.69	62	68.527	0.984	0.016
Greyface Dartmoor	GFD9	-9	2	OAR2_142684241.1	s65625.1	142684241	149264054	6579.81	102	64.508	1	0
Greyface Dartmoor	GFD9	-9	2	OAR2_153120248.1	s43662.1	153120248	161206343	8086.1	130	62.201	1	0
Greyface Dartmoor	GFD9	-9	2	OAR2_172074034.1	OAR2_175122529.1	172074034	175122529	3048.5	54	56.454	0.981	0.019
Greyface Dartmoor	GFD9	-9	2	OAR2_181805301.1	OAR2_184510177_X.1	181805301	184510178	2704.88	51	53.037	0.98	0.02
Greyface Dartmoor	GFD9	-9	2	OAR2_210373144.1	OAR2_216769207.1	210373144	216769207	6396.06	110	58.146	0.991	0.009
Greyface Dartmoor	GFD9	-9	3	OAR3_74432032.1	OAR3_78378522.1	74432032	78378522	3946.49	68	58.037	0.985	0.015
Greyface Dartmoor	GFD9	-9	3	OAR3_203790088.1	OAR3_206996427.1	203790088	206996427	3206.34	57	56.252	0.982	0.018
Greyface Dartmoor	GFD9	-9	3	OAR3_214886878.1	OAR3_214886878.1	214886878	218786206	3899.33	65	59.99	1	0
Greyface Dartmoor	GFD9	-9	5	OAR5_49721052.1	OAR5_55892102.1	49721052	55892102	6171.05	97	63.619	1	0
Greyface Dartmoor	GFD9	-9	6	s59905.1	OAR6_56073652.1	48761180	56073652	7312.47	113	64.712	0.991	0.009
Greyface Dartmoor	GFD9	-9	6	OAR6_98506118.1	s20354.1	98506118	115927930	17421.8	260	67.007	0.996	0.004
Greyface Dartmoor	GFD9	-9	6	s10844.1	OAR6_123886396.1	118544917	123886396	5341.48	79	67.614	1	0
Greyface Dartmoor	GFD9	-9	7	OAR7_70844398.1	OAR7_74384901.1	70844398	74384901	3540.5	55	64.373	1	0
Greyface Dartmoor	GFD9	-9	8	OAR8_17071453.1	OAR8_21223050.1	17071453	21223050	4151.6	69	60.168	0.986	0.014
Greyface Dartmoor	GFD9	-9	10	DU310747_445.1	OAR10_72914358.1	40799437	72914358	32114.9	470	68.33	0.998	0.002
Greyface Dartmoor	GFD9	-9	10	OAR10_79145098.1	OAR10_84424466.1	79145098	84424466	5279.37	84	62.85	1	0
Greyface Dartmoor	GFD9	-9	12	s27913.1	s42236.1	44544984	50057260	5512.28	79	69.776	0.987	0.013
Greyface Dartmoor	GFD9	-9	12	s39470.1	OAR12_56302501_X.1	52108101	56302502	4194.4	66	63.552	1	0
Greyface Dartmoor	GFD9	-9	15	OAR15_33878323.1	OAR15_41667982.1	33878323	41667982	7789.66	115	67.736	0.991	0.009
Greyface Dartmoor	GFD9	-9	15	s71059.1	OAR15_69734968.1	66411832	69734968	3323.14	62	53.599	1	0
Greyface Dartmoor	GFD9	-9	16	OAR16_36249607.1	OAR16_43214427.1	36249607	43214427	6964.82	109	63.897	0.991	0.009
Greyface Dartmoor	GFD9	-9	16	s50768.1	250506CS3900386000001_696.1	62348938	68297712	5948.77	85	69.986	0.988	0.012
Greyface Dartmoor	GFD9	-9	18	OAR18_9017434.1	s39929.1	9017434	13789565	4772.13	78	61.181	1	0
Greyface Dartmoor	GFD9	-9	22	OAR22_5451821.1	OAR22_11266064.1	5451821	11266064	5814.24	90	64.603	0.989	0.011
Lincoln Longwool	LLW1	-9	1	OAR1_39269616.1	OAR1_51923225.1	39269616	51923225	12653.6	188	67.306	1	0
Lincoln Longwool	LLW1	-9	1	OAR1_221977733.1	OAR1_230013441.1	221977733	230013441	8035.71	136	59.086	0.993	0.007
Lincoln Longwool	LLW1	-9	2	s56581.1	OAR2_5006529.1	36383	5006529	4970.15	80	62.127	1	0
Lincoln Longwool	LLW1	-9	2	s47557.1	OAR2_88993798.1	71991778	88993798	17002	253	67.202	0.996	0.004
Lincoln Longwool	LLW1	-9	2	OAR2_99060329.1	OAR2_103451201.1	99060329	103451201	4390.87	63	69.696	1	0
Lincoln Longwool	LLW1	-9	2	OAR2_126564819.1	OAR2_129873469.1	126564819	129873469	3308.65	57	58.047	1	0
Lincoln Longwool	LLW1	-9	5	OAR5_86274234.1	OAR5_104648879.1	86274234	104648879	18374.6	285	64.472	1	0
Lincoln Longwool	LLW1	-9	5	OAR5_105186382.1	OAR5_109379116.1	105186382	109379116	4192.73	65	64.504	0.985	0.015
Lincoln Longwool	LLW1	-9	6	s60689.1	OAR6_103025582.1	98271243	103025582	4754.34	79	60.182	0.987	0
Lincoln Longwool	LLW1	-9	7	OAR7_4176865.1	OAR7_21968931.1	4176865	21968931	17792.1	271	65.653	1	0
Lincoln Longwool	LLW1	-9	7	OAR7_32815850_X.1	OAR7_40819542.1	32815851	40819542	8003.69	123	65.071	0.992	0.008
Lincoln Longwool	LLW1	-9	7	s53860.1	s55621.1	46907656	68082428	21174.8	312	67.868	1	0
Lincoln Longwool	LLW1	-9	8	OAR8_16893706.1	OAR8_20124705.1	16893706	20124705	3231	55	58.745	0.982	0.018
Lincoln Longwool	LLW1	-9	10	OAR10_87867275.1	OAR10_91011990.1	87867275	91011990	3144.72	56	56.156	0.982	0.018
Lincoln Longwool	LLW1	-9	12	DU424479_328.1	s16399.1	370905	4895096	4524.19	70	64.631	1	0
Lincoln Longwool	LLW1	-9	15	OAR15_22368903.1	OAR15_38662987.1	22368903	38662987	16294.1	238	68.463	0.996	0.004
Lincoln Longwool	LLW1	-9	15	OAR15_39858472.1	s02561.1	39858472	44595229	4736.76	72	65.788	0.986	0.014
Lincoln Longwool	LLW1	-9	15	OAR15_73133235.1	OAR15_76595841.1	73133235	76595841	3462.61	53	65.332	0.981	0.019
Lincoln Longwool	LLW1	-9	16	OAR16_54658599.1	s35309.1	54658599	62292163	7633.56	116	65.807	1	0
Lincoln Longwool	LLW1	-9	20	s54188.1	OAR20_13529499.1	10426764	13529499	3102.74	53	58.542	0.981	0.019
Lincoln Longwool	LLW1	-9	20	OAR20_47710812.1	s07677.1	47710812	54325650	6614.84	95	69.63	0.989	0.011
Lincoln Longwool	LLW1	-9	22	OAR22_47533364.1	s53561.1	47533364	55697553	8164.19	119	68.607	0.992	0.008
Lincoln Longwool	LLW1	-9	25	OAR25_19253472_X.1	OAR25_39849074.1	19253473	39849074	20595.6	321	64.161	1	0
Lincoln Longwool	LLW2	-9	1	OAR1_39725206.1	OAR1_50166131.1	39725206	50166131	10440.9	159	65.666	1	0
Lincoln Longwool	LLW2	-9	1	OAR1_70591410.1	OAR1_88422556.1	70591410	88422556	17831.1	305	58.463	0.997	0.003
Lincoln Longwool	LLW2	-9	1	s55347.1	s48685.1	197790118	202331145	4541.03	71	63.958	0.986	0.014
Lincoln Longwool	LLW2	-9	1	s55008.1	OAR1_246207124.1	242867119	246207124	3340.01	54	61.852	0.981	0.019
Lincoln Longwool	LLW2	-9	1	OAR1_264520593.1	OAR1_268891638.1	264520593	268891638	4371.05	64	68.298	1	0
Lincoln Longwool	LLW2	-9	2	OAR2_59050366.1	s51652.1	59050366	63020948	3970.58	65	61.086	0.985	0.015
Lincoln Longwool	LLW2	-9	2	s19463.1	OAR2_106202276.1	98019059	106202276	8183.22	118	69.349	0.992	0.008
Lincoln Longwool	LLW2	-9	2	OAR2_113952627.1	OAR2_120320589.1	113952627	120320589	6367.96	98	64.979	0.99	0.01
Lincoln Longwool	LLW2	-9	2	OAR2_141031378.1	OAR2_144187400.1	141031378	144187400	3156.02	54	58.445	0.981	0.019
Lincoln Longwool	LLW2	-9	2	s41540.1	OAR2_251515611.1	246737225	251515611	4778.39	69	69.252	0.986	0.014
Lincoln Longwool	LLW2	-9	3	OAR3_82538496.1	OAR3_85284806_X.1	82538496	85284806	2746.31	51	53.849	0.98	0.02
Lincoln Longwool	LLW2	-9	3	OAR3_95503865.1	s38258.1	95503865	101548298	6044.43	91	66.422	1	0
Lincoln Longwool	LLW2	-9	3	OAR3_149733490.1	OAR3_153758491.1	149733490	153758491	4025	62	64.919	1	0
Lincoln Longwool	LLW2	-9	3	s25175.1	OAR3_195832851.1	189847194	195832851	5985.66	86	69.601	0.988	0.012
Lincoln Longwool	LLW2	-9	4	OAR4_22104050.1	OAR4_25328239.1	22104050	25328239	3224.19	51	63.219	0.98	0.02
Lincoln Longwool	LLW2	-9	5	OAR5_49721052.1	OAR5_56291790.1	49721052	56291790	6570.74	100	65.707	1	0
Lincoln Longwool	LLW2	-9	6	OAR6_9268682.1	OAR6_14268064.1	9268682	14268064	4999.38	80	62.492	0.988	0.013
Lincoln Longwool	LLW2	-9	6	OAR6_121352193.1	OAR6_125967269.1	121352193	125967269	4615.08	74	62.366	0.986	0.014
Lincoln Longwool	LLW2	-9	7	s32988.1	OAR7_39945167.1	36341185	39945167	3603.98	54	66.74	0.981	0.019
Lincoln Longwool	LLW2	-9	7	s53860.1	OAR7_51824628.1	46907656	51824628	4916.97	75	65.56	1	0
Lincoln Longwool	LLW2	-9	7	OAR7_53432625_X.1	OAR7_61522228.1	53432626	61522228	8089.6	119	67.98	0.992	0.008
Lincoln Longwool	LLW2	-9	7	s39942.1	s03655.1	73399467	81831874	8432.41	140	60.231	1	0
Lincoln Longwool	LLW2	-9	7	s35074.1	OAR7_94624300_X.1	91063596	94624301	3560.71	63	56.519	1	0
Lincoln Longwool	LLW2	-9	10	OAR10_16226633_X.1	OAR10_24249580_X.1	16226634	24249581	8022.95	116	69.163	0.991	0.009
Lincoln Longwool	LLW2	-9	13	s42760.1	s52298.1	13570007	17161830	3591.82	56	64.14	0.982	0.018
[truncated: 2,407 more rows]
